# Supplementary material for: Cytokinin‐responsive P‐type cyclins control Arabidopsis radial style morphology
Source: Plant J. 2025 Nov 24;124(4):e70592. doi: 10.1111/tpj.70592 (PMC12643530; doi:10.1111/tpj.70592)
Supplement: Supplementary file 2 — Table S1. Analysis of the spt‐12/SPT::SPT–sYFP ChIP‐seq experiments conducted in triplicates using inflorescent material, list of cell division genes and common genes between ChIP‐seq (this work) and RNA‐seq experiments (Bernal‐Gallardo et al., 2023). [file TPJ-124-0-s002.xlsx]

## Sheet: SPTCHIP_three_replicates_q_fold
rank(using mean fold change)	rank(using mean q_value)	gene	chrom	gene_start	gene_end	rep1_fold	rep2_fold	rep3_fold	mean_fold_change	rep1_q	rep2_q	rep3_q	mean_q	other name	short_description	Curator_summary	Computational_description
1	1	AT4G36930	Chr4	17414127	17416294	3.4968	10.1372	8.95702	22.591	243.602	1648.85	2038.57	3931.02	SPT	basic helix-loop-helix (bHLH) DNA-binding superfamily protein	Encodes a transcription factor of the bHLH protein family. Mutants have abnormal	unfused carpels and reduced seed dormancy.
2	2	AT1G19270	Chr1	6662501	6666028	2.1547	6.76324	3.7936	12.7115	19.9969	294.206	129.002	443.205	DA1		Encodes a ubiquitin-activated peptidase that is a member of a small (7 member) ubiquitin binding protein family. It appears to play a role in regulation of endoreduplication in leaf epidermal tissue. Together with CUC2/CUC3-UBP15 part of a regulatory module which controls the initiation of axillary meristems	thereby determining plant architecture.
3	3	AT3G44610	Chr3	16188129	16192175	3.8424	3.29429	3.79041	10.9271	78.0766	53.454	90.2212	221.752	AT3G44610	Protein kinase superfamily protein	Kinase involved in the first positive phototropism and gravitropism. Phosphorylates serine residues in the cytoplasmic loop of PIN1 and shares phosphosite preferences with D6PK. Critical component for both hypocotyl phototropism and gravitropism	control tropic responses mainly through regulation of PIN-mediated auxin transport by protein phosphorylation.
4	4	AT5G02580	Chr5	579852	580787	3.06156	3.43515	3.11501	9.61172	49.5426	62.1746	65.944	177.661	AT5G02580			argininosuccinate lyase;(source:Araport11)
5	8	AT5G44260	Chr5	17829626	17831225	2.98853	2.36976	3.12237	8.48066	41.9318	20.9408	56.6843	119.557	AT5G44260	Zinc finger C-x8-C-x5-C-x3-H type family protein	Encodes a Tandem CCCH Zinc Finger protein. Interacts and co-localizes with MARD1 and RD21A in processing bodies (PBs) and stress granules (SGs).	Zinc finger C-x8-C-x5-C-x3-H type family protein;(source:Araport11)
6	7	AT3G28840	Chr3	10838409	10839946	2.45605	3.33188	2.26324	8.05117	32.9809	55.2014	35.9422	124.124	AT3G28840	Protein of unknown function (DUF1216)		hypothetical protein (DUF1216);(source:Araport11)
7	12	AT5G35230	Chr5	13489978	13491673	2.35812	2.46243	2.95179	7.77234	22.3082	23.4975	53.4713	99.277	AT5G35230			hypothetical protein;(source:Araport11)
8	10	AT1G67870	Chr1	25449367	25451012	2.87173	2.85588	2.03249	7.7601	44.402	37.1219	25.6045	107.128	AT1G67870	glycine-rich protein		glycine-rich protein;(source:Araport11)
9	9	AT3G43583	Chr3	15506774	15507076	2.12052	2.98597	2.61611	7.7226	17.6399	43.4316	47.8228	108.894	AT3G43583			hypothetical protein;(source:Araport11)
10	11	AT5G07520	Chr5	2379924	2381317	2.52285	2.84313	2.15659	7.52257	34.9594	36.6754	30.6873	102.322	GRP18		encodes a glycine-rich protein that is expressed only in flowers during a specific developmental stage (flower stage 12).	glycine-rich protein 18;(source:Araport11)
11	17	AT5G06800	Chr5	2103160	2105898	2.03559	2.89625	2.46954	7.40138	15.3628	37.8313	32.0545	85.2486	AT5G06800			myb-like HTH transcriptional regulator family protein;(source:Araport11)
12	14	AT1G20990	Chr1	7330524	7331946	2.48077	2.81169	2.08307	7.37553	35.6459	37.1368	20.2295	93.0122	AT1G20990	Cysteine/Histidine-rich C1 domain family protein		Cysteine/Histidine-rich C1 domain family protein;(source:Araport11)
13	16	AT4G06526	Chr4	3318302	3320945	1.99485	2.89932	2.46016	7.35433	15.3295	37.2027	36.1829	88.7151	AT4G06526	nucleic acid binding;zinc ion binding		nucleic acid binding / zinc ion binding protein;(source:Araport11)
14	13	AT5G50490	Chr5	20560434	20561187	1.98679	3.38058	1.90826	7.27563	16.0681	57.9124	20.1831	94.1636	NF-YC5	nuclear factor Y	subunit C5
15	45	AT5G42600	Chr5	17053517	17058245	2.41092	2.68749	2.07823	7.17664	22.5277	30.2217	17.1262	69.8756	MRN1	marneral synthase	Encodes an oxidosqualene synthase that produces the monocyclic triterpene marneral. Crucial for growth and development.	marneral synthase;(source:Araport11)
16	15	AT2G05580	Chr2	2055549	2056700	1.86732	3.05818	2.24418	7.16968	15.1364	42.841	32.9202	90.8976	AT2G05580	Glycine-rich protein family		Glycine-rich protein family;(source:Araport11)
17	18	AT2G37800	Chr2	15841039	15843610	2.27476	2.56834	2.31471	7.15781	24.5601	26.8516	32.5339	83.9456	AT2G37800	Cysteine/Histidine-rich C1 domain family protein		cysteine/histidine-rich C1 domain protein;(source:Araport11)
18	30	AT5G35300	Chr5	13518317	13518949	2.12369	2.87129	2.13214	7.12712	15.4777	37.4589	24.5859	77.5225	AT5G35300			hypothetical protein;(source:Araport11)
19	20	AT3G42770	Chr3	14867122	14870083	2.20681	3.07142	1.84371	7.12194	23.4219	43.3236	16.4176	83.1631	AT3G42770	F-box/RNI-like/FBD-like domains-containing protein	E3 ligase involved in phosphate homeostasis. Under low Pi stress it targets WRKY6(AT1G62300) for degradation which in turn is a repressor of PHO1( AT3G23430 ).	F-box/RNI-like/FBD-like domains-containing protein;(source:Araport11)
20	5	AT1G43760	Chr1	16528880	16531065	2.78623	2.32428	1.98275	7.09326	65.1937	42.4986	33.4053	141.098	AT1G43760	DNAse I-like superfamily protein		DNAse I-like superfamily protein;(source:Araport11)
21	6	AT1G58260	Chr1	21605752	21607995	1.90426	2.66181	2.49944	7.06551	17.2374	49.0839	60.0359	126.357	CYP79C2	cytochrome p450 79c2	member of CYP79C subfamily of cytochrome p450s. Encodes a putative xylan endohydrolase. similar to some closely linked pseudogenes.	cytochrome p450 79c2;(source:Araport11)
22	24	AT5G56990	Chr5	23060872	23062311	2.39713	2.00972	2.63797	7.04482	24.7551	15.542	40.0925	80.3896	AT5G56990			proteinase inhibitor I25
23	28	AT5G26840	Chr5	9442288	9442605	2.31786	2.18486	2.53363	7.03635	20.6304	18.3431	39.0487	78.0222	AT5G26840			transmembrane protein;(source:Araport11)
24	29	AT5G29070	Chr5	11132175	11133516	2.21827	2.73871	2.06804	7.02502	19.2192	33.2794	25.1264	77.625	AT5G29070			transmembrane protein;(source:Araport11)
25	22	AT2G14610	Chr2	6241704	6242463	2.0241	2.58556	2.39183	7.00149	16.5577	31.9443	33.1796	81.6816	PR1	pathogenesis-related gene 1	PR1 gene expression is induced in response to a variety of pathogens. It is a useful molecular marker for the SAR response. Though the Genbank record for the cDNA associated to this gene is called 'PR-1-like'	the sequence actually corresponds to PR1. Expression of this gene is salicylic-acid responsive.
26	42	AT1G62220	Chr1	22988196	22988844	2.12397	2.77962	2.0916	6.99519	17.1704	33.351	20.0856	70.607	AT1G62220			transmembrane protein;(source:Araport11)
27	35	AT1G35230	Chr1	12917149	12917763	2.23228	2.91255	1.83284	6.97767	20.3951	37.6601	16.615	74.6702	AGP5	arabinogalactan protein 5	Encodes arabinogalactan-protein (AGP5). The mRNA is cell-to-cell mobile.	arabinogalactan protein 5;(source:Araport11)
28	46	AT5G32613	Chr5	12263255	12265041	1.71336	2.72721	2.49509	6.93566	7.91114	31.4843	30.2256	69.621	AT5G32613	Zinc knuckle (CCHC-type) family protein		Zinc knuckle (CCHC-type) family protein;(source:Araport11)
29	23	AT2G36560	Chr2	15329143	15332447	1.98778	2.45031	2.47431	6.9124	16.6928	27.4044	37.1293	81.2265	AT2G36560	AT hook motif DNA-binding family protein	A paternally expressed imprinted gene.	AT hook motif DNA-binding family protein;(source:Araport11)
30	69	AT5G25960	Chr5	9062917	9065011	2.23512	2.22413	2.45269	6.91194	17.7393	17.1739	29.3451	64.2583	AT5G25960	Protein of Unknown Function (DUF239)		AslB (DUF239);(source:Araport11)
31	38	AT4G12480	Chr4	7406105	7406937	2.03651	2.34328	2.51801	6.8978	14.7415	20.2326	38.1707	73.1448	EARLI1	Bifunctional inhibitor/lipid-transfer protein/seed storage 2S albumin superfamily protein	Encodes a putative lipid transfer protein	vernalization-responsive and cold-induced. It is involved in priming the SAR and ISR responses
32	44	AT3G24250	Chr3	8786689	8787391	2.25333	2.59482	2.03666	6.88481	22.0635	27.3655	20.5085	69.9375	AT3G24250	glycine-rich protein		glycine-rich protein;(source:Araport11)
33	55	AT4G22485	Chr4	11844506	11846476	2.22925	2.42315	2.21874	6.87114	21.6359	22.8843	22.5424	67.0626	AT4G22485	Bifunctional inhibitor/lipid-transfer protein/seed storage 2S albumin superfamily protein	Encodes a Protease inhibitor/seed storage/LTP family protein	Bifunctional inhibitor/lipid-transfer protein/seed storage 2S albumin superfamily protein;(source:Araport11)
34	65	AT2G04100	Chr2	1376890	1379130	2.28076	2.17118	2.38583	6.83777	20.5511	15.8865	28.4596	64.8972	AT2G04100			MATE efflux family protein;(source:Araport11)
35	32	AT2G04160	Chr2	1401268	1407745	2.02401	2.58589	2.22729	6.83719	16.7158	28.451	30.9036	76.0704	AIR3	Subtilisin-like serine endopeptidase family protein	isolated from differential screening of a cDNA library from auxin-treated root culture. encodes a protein similar to subtilisin-like serine protease which is believed to be active outside the plant cell.	Subtilisin-like serine endopeptidase family protein;(source:Araport11)
36	73	AT2G05645	Chr2	2101497	2102111	1.94631	2.31681	2.56941	6.83253	10.9626	19.5339	32.9596	63.4561	AT2G05645			transmembrane protein;(source:Araport11)
37	26	AT5G07540	Chr5	2386013	2387249	1.63275	2.66287	2.5256	6.82122	8.07578	29.7285	41.9637	79.768	GRP16	glycine-rich protein 16	encodes a glycine-rich protein that is expressed only in flowers during a specific developmental stage (flower stages 11 and 12).	glycine-rich protein 16;(source:Araport11)
38	51	AT5G33390	Chr5	12661789	12662820	2.18319	1.95936	2.67853	6.82108	19.0044	11.1601	38.1917	68.3562	AT5G33390	glycine-rich protein		glycine-rich protein;(source:Araport11)
39	50	AT3G47170	Chr3	17368672	17370494	1.82119	2.84549	2.13617	6.80285	10.4351	35.5547	22.4926	68.4824	AT3G47170	HXXXD-type acyl-transferase family protein	Encodes enzymes that can efficiently convert putrescine and caffeoyl-CoA to di-caffeoyl putrescine. Has a preference for caffeoyl CoA and putrescine.	HXXXD-type acyl-transferase family protein;(source:Araport11)
40	36	AT2G04190	Chr2	1427481	1430342	1.82059	2.34759	2.61521	6.78339	9.849	22.3704	41.7917	74.0111	AT2G04190	TRAF-like family protein		TRAF-like family protein;(source:Araport11)
41	43	AT5G23010	Chr5	7703092	7706896	1.93436	2.26158	2.58688	6.78282	11.7453	19.5986	39.071	70.4149	MAM1		Encodes a methylthioalkylmalate synthase	catalyzes the condensation reactions of the first two rounds of methionine chain elongation in the biosynthesis of methionine-derived glucosinolates.The mRNA is cell-to-cell mobile.
42	57	AT1G57800	Chr1	21408623	21412283	1.9575	2.58519	2.23567	6.77836	14.7854	30.2495	21.8102	66.8451	VIM5		predicted to encode a protein with an N-terminal PHD domain and two RING domains surrounding an SRA domain. Attempts to isolate ORTH3/VIM5 cDNA through RT-PCR were unsuccessful and only one Arabidopsis EST is associated with this locus. A paternally expressed imprinted gene.	zinc finger (C3HC4-type RING finger) family protein;(source:Araport11)
43	68	AT1G44191	Chr1	16813654	16814733	1.80227	2.88608	2.08905	6.7774	10.1036	36.7495	17.6894	64.5425	AT1G44191	ECA1 gametogenesis related family protein	Encodes a ECA1 gametogenesis related family protein	ECA1 gametogenesis related family protein;(source:Araport11)
44	52	AT2G14000	Chr2	5884600	5885985	1.72375	2.47567	2.57552	6.77494	8.12234	23.8731	35.7723	67.7677	AT2G14000	Arabidopsis retrotransposon ORF-1 protein		retrotransposon ORF-1 protein;(source:Araport11)
45	104	AT5G28590	Chr5	10579446	10581559	2.19745	2.48891	2.07267	6.75903	16.7736	24.2508	19.1359	60.1603	AT5G28590	DNA-binding family protein		DNA-binding family protein;(source:Araport11)
46	76	AT3G32120	Chr3	13124466	13125316	2.15341	2.3716	2.22438	6.74939	17.0117	22.7284	23.5768	63.3169	None	None	None	None
47	54	AT3G31950	Chr3	12950113	12952593	2.20104	2.29033	2.24481	6.73618	22.7833	18.8456	25.8119	67.4408	AT3G31950			nucleic acid-binding/zinc ion-binding protein;(source:Araport11)
48	112	AT2G06541	Chr2	2598222	2600326	2.04982	2.6213	2.05879	6.72991	14.0994	28.1694	17.0664	59.3352	AT2G06541	TTF-type zinc finger protein with HAT dimerisation domain		TTF-type zinc finger protein with HAT dimerization domain-containing protein;(source:Araport11)
49	93	AT3G29796	Chr3	11708561	11713028	2.31378	2.13576	2.27212	6.72166	21.6384	16.8473	22.7007	61.1864	AT3G29796			hypothetical protein;(source:Araport11)
50	27	AT4G19270	Chr4	10537555	10538021	2.05033	2.79915	1.86367	6.71315	18.6021	39.9707	20.906	79.4788	AT4G19270			hypothetical protein;(source:Araport11)
51	120	AT5G54330	Chr5	22064993	22066063	2.28535	2.47235	1.95475	6.71245	19.0615	24.7011	14.6357	58.3983	AT5G54330	Protein of unknown function (DUF295)		hypothetical protein (DUF295);(source:Araport11)
52	58	AT5G25490	Chr5	8876486	8877815	2.38719	2.68749	1.62541	6.70009	27.4209	30.2217	8.94839	66.591	AT5G25490			Ran BP2/NZF zinc finger-like superfamily protein;(source:Araport11)
53	34	AT1G75040	Chr1	28177703	28178940	2.73612	2.3386	1.62369	6.69841	41.5646	23.8841	9.27369	74.7224	PR5	pathogenesis-related gene 5	Thaumatin-like protein involved in response to pathogens. mRNA level of the PR-5 gene (At1g75040)is significantly changed after cutting the inflorescence stem indicating the existence of a network of signal transducing pathways as other stress-regulated genes (At5g01410	At3g17800
54	61	AT1G64930	Chr1	24120926	24122461	2.0768	2.49911	2.11886	6.69477	16.7551	28.101	21.347	66.2031	CYP89A7	cytochrome P450	family 87	subfamily A
55	33	AT1G44224	Chr1	16820946	16821808	2.2307	2.08938	2.36672	6.6868	22.58	18.8601	34.2324	75.6725	AT1G44224	ECA1 gametogenesis related family protein	Encodes a ECA1 gametogenesis related family protein	ECA1 gametogenesis related family protein;(source:Araport11)
56	66	AT5G34870	Chr5	13185521	13187946	2.1404	2.78017	1.76572	6.68629	18.4073	33.2008	13.173	64.7811	AT5G34870	zinc knuckle (CCHC-type) family protein		zinc knuckle (CCHC-type) family protein;(source:Araport11)
57	94	AT3G12880	Chr3	4095535	4096236	2.54286	2.21464	1.92758	6.68508	27.6491	17.4182	15.7702	60.8375	AT3G12880	Plant invertase/pectin methylesterase inhibitor superfamily protein		Plant invertase/pectin methylesterase inhibitor superfamily protein;(source:Araport11)
58	137	AT3G49340	Chr3	18293347	18294577	2.25867	2.26385	2.1515	6.67402	19.0892	18.1694	19.3452	56.6038	AT3G49340	Cysteine proteinases superfamily protein		Cysteine proteinases superfamily protein;(source:Araport11)
59	83	AT3G42060	Chr3	14251600	14254269	1.99063	2.6564	2.02606	6.67309	14.4172	29.8887	18.234	62.5399	AT3G42060	myosin heavy chain-related		myosin heavy chain-like protein;(source:Araport11)
60	53	AT3G21720	Chr3	7652487	7656011	2.27126	2.7085	1.68237	6.66213	23.8398	32.7846	10.9685	67.5929	ICL	isocitrate lyase	Encodes a glyoxylate cycle enzyme isocitrate lyase (ICL) involved in salt tolerance.	isocitrate lyase;(source:Araport11)
61	60	AT5G17040	Chr5	5605284	5606970	2.32128	2.33751	1.99933	6.65812	24.6778	23.1815	18.3967	66.256	AT5G17040			UDP-Glycosyltransferase superfamily protein;(source:Araport11)
62	138	AT3G28345	Chr3	10593753	10598775	2.08444	2.18442	2.3783	6.64716	14.0282	16.2043	26.1588	56.3913	ABCB15	ABC transporter family protein	Encodes an ATP-binding cassette (ABC) transporter. Expressed in the vascular tissue of primary stem.	ABC transporter family protein;(source:Araport11)
63	47	AT2G18790	Chr2	8139881	8144430	2.25058	2.36094	2.03221	6.64373	21.3863	24.7124	23.3935	69.4922	PHYB		Red/far-red photoreceptor involved in the regulation of de-etiolation. Exists in two inter-convertible forms: Pr and Pfr (active). Involved in the light-promotion of seed germination and in the shade avoidance response. Promotes seedling etiolation in both the presence and absence of phytochrome A. Overexpression results in etiolation under far-red light. Accumulates in the nucleus after exposure…	phytochrome B;(source:Araport11)
64	72	AT1G34790	Chr1	12763902	12765638	2.40516	1.78751	2.43151	6.62418	23.0161	9.03732	31.4432	63.4966	TT1	C2H2 and C2HC zinc fingers superfamily protein	Encodes a zinc finger protein; involved in photomorphogenesis	flavonoid biosynthesis
65	88	AT3G04370	Chr3	1159423	1161126	2.00401	2.60012	2.01597	6.6201	14.5998	28.7404	18.8742	62.2144	PDLP4	plasmodesmata-located protein 4	Encodes a plasmodesmal protein that may be involved in the intercellular movement of molecules through the plasmodesmata. The protein has two DUF26 domains and a single transmembrane domain.	plasmodesmata-located protein 4;(source:Araport11)
66	37	AT5G07600	Chr5	2404574	2405521	2.01451	2.16979	2.43548	6.61978	16.5884	17.4874	39.9047	73.9805	AT5G07600	Oleosin family protein		Oleosin family protein;(source:Araport11)
67	40	AT2G47030	Chr2	19324233	19326397	1.83384	2.39226	2.38973	6.61583	11.9543	24.4404	35.424	71.8187	VGDH1	Plant invertase/pectin methylesterase inhibitor superfamily		Plant invertase/pectin methylesterase inhibitor superfamily;(source:Araport11)
68	89	AT1G67650	Chr1	25359659	25362395	1.83568	2.17118	2.60044	6.6073	9.21364	15.8865	37.0123	62.1124	AT1G67650	SRP72 RNA-binding domain		SRP72 RNA-binding domain-containing protein;(source:Araport11)
69	108	AT5G38930	Chr5	15585073	15585841	1.75219	2.7401	2.10003	6.59232	8.62665	32.0596	19.0556	59.7418	AT5G38930	RmlC-like cupins superfamily protein		RmlC-like cupins superfamily protein;(source:Araport11)
70	122	AT5G46877	Chr5	19025895	19026269	1.97143	2.43361	2.18519	6.59023	11.4949	24.1931	22.5514	58.2394	AT5G46877	Defensin-like (DEFL) family protein	Encodes a defensin-like (DEFL) family protein.	Defensin-like (DEFL) family protein;(source:Araport11)
71	79	AT3G29630	Chr3	11447028	11448609	1.83442	2.54911	2.19959	6.58312	9.7225	26.8805	26.6379	63.2409	AT3G29630			UDP-Glycosyltransferase superfamily protein;(source:Araport11)
72	64	AT5G29210	Chr5	11153466	11153945	2.41871	2.41896	1.73997	6.57764	28.4414	24.9996	11.5322	64.9732	AT5G29210			hypothetical protein;(source:Araport11)
73	75	AT2G43610	Chr2	18087840	18089224	2.43467	1.83928	2.30027	6.57422	23.6015	9.41773	30.3119	63.3311	AT2G43610	Chitinase family protein		Chitinase family protein;(source:Araport11)
74	62	AT3G28780	Chr3	10805911	10808458	1.93094	2.93903	1.70099	6.57096	15.9744	38.5833	11.4453	66.003	AT3G28780	Protein of unknown function (DUF1216)		transmembrane protein
75	165	AT4G12545	Chr4	7434199	7434858	2.18489	2.33172	2.05332	6.56993	16.4578	20.0298	18.2788	54.7664	AT4G12545	Bifunctional inhibitor/lipid-transfer protein/seed storage 2S albumin superfamily protein		Bifunctional inhibitor/lipid-transfer protein/seed storage 2S albumin superfamily protein;(source:Araport11)
76	70	AT1G51172	Chr1	18963205	18965571	2.03204	2.46527	2.07227	6.56958	14.582	26.7201	22.8626	64.1647	AT1G51172			hypothetical protein;(source:Araport11)
77	116	AT2G03933	Chr2	1217568	1217932	2.11362	2.57236	1.88349	6.56947	14.8631	29.9689	13.8602	58.6922	AT2G03933	Cysteine-rich protein	Encodes a defensin-like (DEFL) family protein.	Cysteine-rich protein;(source:Araport11)
78	110	AT5G35910	Chr5	14029686	14035493	2.52393	2.23301	1.81194	6.56888	25.896	19.8832	13.7011	59.4803	AT5G35910	Polynucleotidyl transferase	ribonuclease H fold protein with HRDC domain	Encodes a nuclear-localized RRP6-like protein whose mutation leads to accumulation of an rRNA maturation by-product.
79	80	AT2G14390	Chr2	6110912	6111918	2.20331	2.27348	2.08592	6.56271	20.6736	19.9309	22.6284	63.2329	AT2G14390			hypothetical protein;(source:Araport11)
80	21	AT4G27170	Chr4	13613596	13614283	2.00561	1.82552	2.72164	6.55277	17.2492	10.2886	54.5655	82.1033	SESA4	seed storage albumin 4		seed storage albumin 4;(source:Araport11)
81	56	AT5G42500	Chr5	16994240	16994930	2.25836	2.04752	2.2419	6.54778	21.7592	15.3795	29.7899	66.9286	AT5G42500	Disease resistance-responsive (dirigent-like protein) family protein		Disease resistance-responsive (dirigent-like protein) family protein;(source:Araport11)
82	198	AT5G28470	Chr5	10429801	10432357	1.94631	2.42272	2.17657	6.5456	10.9626	22.3865	19.7733	53.1224	AT5G28470		Encodes a member of the nitrate/peptide NTR/PTR family of transporters is required for accumulation and transport of pollen-specific flavonol 3-O-sophorosides	characterized by a glycosidic &#946;-1
83	134	AT1G63540	Chr1	23566958	23569495	2.08875	2.57433	1.87736	6.54044	14.2722	27.934	14.9001	57.1063	AT1G63540	hydroxyproline-rich glycoprotein family protein		hydroxyproline-rich glycoprotein family protein;(source:Araport11)
84	101	AT1G68380	Chr1	25635838	25637462	2.13624	2.37145	2.03128	6.53897	17.3234	22.0216	21.019	60.364	AT1G68380	Core-2/I-branching beta-1	6-N-acetylglucosaminyltransferase family protein
85	59	AT3G19430	Chr3	6736184	6738330	2.22388	2.59595	1.7174	6.53723	22.8284	30.7704	12.8556	66.4544	AT3G19430			late embryogenesis abundant protein-related / LEA protein-like protein;(source:Araport11)
86	127	AT4G18310	Chr4	10122075	10122990	1.64727	2.48891	2.39953	6.53571	6.55732	24.2508	26.8805	57.6886	AT4G18310			hypothetical protein;(source:Araport11)
87	118	AT1G50050	Chr1	18546165	18549046	2.18489	2.001	2.34837	6.53426	16.4578	12.8739	29.1458	58.4775	AT1G50050			CAP (Cysteine-rich secretory proteins
88	174	AT4G19770	Chr4	10753310	10754181	1.9212	2.32158	2.28274	6.52552	10.4424	20.8486	23.0371	54.3281	AT4G19770	Glycosyl hydrolase family protein with chitinase insertion domain		Glycosyl hydrolase family protein with chitinase insertion domain-containing protein;(source:Araport11)
89	153	AT3G30235	Chr3	11882266	11883625	2.0845	2.39624	2.04011	6.52085	16.9086	21.6599	16.9274	55.4959	AT3G30235	General transcription factor 2-related zinc finger protein		General transcription factor 2-related zinc finger protein;(source:Araport11)
90	130	AT4G12360	Chr4	7327992	7329192	1.7459	2.36762	2.39953	6.51305	8.62601	21.9531	26.8805	57.4596	AT4G12360	Bifunctional inhibitor/lipid-transfer protein/seed storage 2S albumin superfamily protein		Bifunctional inhibitor/lipid-transfer protein/seed storage 2S albumin superfamily protein;(source:Araport11)
91	144	AT1G27570	Chr1	9575538	9582376	1.94143	2.58158	1.98571	6.50872	13.0498	26.9679	16.0203	56.038	AT1G27570	phosphatidylinositol 3- and 4-kinase family protein		phosphatidylinositol 3- and 4-kinase family protein;(source:Araport11)
92	132	AT1G22060	Chr1	7773063	7781499	2.30398	2.13272	2.07181	6.50851	20.3651	18.1694	18.6911	57.2256	AT1G22060			sporulation-specific protein;(source:Araport11)
93	135	AT3G26830	Chr3	9887948	9889705	2.35389	2.23737	1.9165	6.50776	24.0513	17.5039	15.2451	56.8003	PAD3	Cytochrome P450 superfamily protein	Mutations in pad3 are defective in biosynthesis of the indole derived phytoalexin camalexin. Encodes a cytochrome P450 enzyme that catalyzes the conversion of dihydrocamalexic acid to camalexin. The mRNA is cell-to-cell mobile.	Cytochrome P450 superfamily protein;(source:Araport11)
94	63	AT1G76800	Chr1	28829308	28830277	1.85814	2.60891	2.03441	6.50146	12.4987	31.0598	21.9936	65.5521	AT1G76800	Vacuolar iron transporter (VIT) family protein	The gene encodes nodulin-like2 whose transcript abundance was repressed under conditions of Fe-deficient growth.	Vacuolar iron transporter (VIT) family protein;(source:Araport11)
95	176	AT2G30770	Chr2	13109794	13112011	2.20982	2.11465	2.16595	6.49042	17.5811	17.1739	19.4582	54.2132	CYP71A13	cytochrome P450	family 71	subfamily A
96	92	AT3G04530	Chr3	1221546	1222655	2.02415	2.42345	2.04121	6.48881	16.479	23.9878	20.9522	61.419	PPCK2	phosphoenolpyruvate carboxylase kinase 2	Encodes a second Arabidopsis phosphoenolpyruvate carboxylase kinase gene product with a different expression pattern from PPCK1. Expression of the gene is upregulated by exposure of the plant to light and is responsive to both phosphate (Pi) and phosphite (Phi) in shoots.	phosphoenolpyruvate carboxylase kinase 2;(source:Araport11)
97	111	AT4G27160	Chr4	13611796	13612563	2.02458	2.54151	1.91481	6.4809	15.7806	25.9178	17.7561	59.4545	SESA3	seed storage albumin 3		seed storage albumin 3;(source:Araport11)
98	84	AT1G62225	Chr1	22989550	22990341	1.91378	2.4892	2.0779	6.48088	12.8073	27.3655	22.3295	62.5023	AT1G62225			transmembrane protein;(source:Araport11)
99	82	AT3G17060	Chr3	5816672	5818498	1.79171	2.63454	2.05145	6.4777	10.6863	28.5749	23.3751	62.6363	AT3G17060	Pectin lyase-like superfamily protein		Pectin lyase-like superfamily protein;(source:Araport11)
100	155	AT5G38920	Chr5	15581719	15582439	2.43092	2.18442	1.86173	6.47707	24.7473	16.2043	14.4767	55.4283	AT5G38920	Polynucleotidyl transferase	ribonuclease H-like superfamily protein
101	157	AT5G25260	Chr5	8752684	8754485	2.46718	2.17118	1.83851	6.47687	26.2763	15.8865	13.0372	55.2	AT5G25260	SPFH/Band 7/PHB domain-containing membrane-associated protein family	Belongs to the group of plant flotillins	which are plasma membrane proteins. Flot2 complexes are found in microdomains and may be involved in plant-pathogen interactions
102	67	AT4G16215	Chr4	9179244	9179833	2.06412	2.64689	1.75844	6.46945	17.1627	33.5142	14.0102	64.6871	AT4G16215			hypothetical protein;(source:Araport11)
103	145	AT4G33730	Chr4	16185098	16185616	2.16278	2.59733	1.70663	6.46674	16.164	28.9676	10.7576	55.8892	AT4G33730	CAP (Cysteine-rich secretory proteins	Antigen 5	and Pathogenesis-related 1 protein) superfamily protein
104	103	AT2G14580	Chr2	6225535	6226224	1.9269	2.1422	2.39052	6.45962	12.0948	20.0304	28.0996	60.2248	PRB1	basic pathogenesis-related protein 1	pathogenesis related protein	encodes a basic PR1-like protein. Expresses in flowers
105	87	AT3G62090	Chr3	22988547	22990709	2.17783	2.04974	2.22763	6.4552	18.7994	16.5776	26.9045	62.2815	PIL2		encodes a novel Myc-related bHLH transcription factor	which physically associated with APRR1/TOC1 and is a member of PIF3 transcription factor family.
106	78	AT2G19500	Chr2	8444204	8447355	1.98859	2.8596	1.60572	6.45391	17.2412	35.8511	10.1861	63.2784	CKX2	cytokinin oxidase 2	It encodes a protein whose sequence is similar to cytokinin oxidase/dehydrogenase	which catalyzes the degradation of cytokinins.
107	114	AT3G32040	Chr3	13047704	13049040	1.9768	2.20905	2.25791	6.44376	14.3715	19.1081	25.5181	58.9977	AT3G32040	Terpenoid synthases superfamily protein	Chloroplast localized GFDP synthase.	Terpenoid synthases superfamily protein;(source:Araport11)
108	113	AT3G31430	Chr3	12795861	12796871	1.79577	2.16268	2.48241	6.44086	8.72336	16.8738	33.4293	59.0265	AT3G31430			zinc knuckle (CCHC-type) family protein;(source:Araport11)
109	224	AT5G28070	Chr5	10083170	10083519	2.22329	2.10498	2.1098	6.43807	17.826	14.3344	19.4467	51.6071	None	None	None	None
110	71	AT2G33710	Chr2	14258509	14260739	1.55284	2.5968	2.28722	6.43686	4.91123	32.346	26.3548	63.612	AT2G33710	Integrase-type DNA-binding superfamily protein	encodes a member of the ERF (ethylene response factor) subfamily B-4 of ERF/AP2 transcription factor family. The protein contains one AP2 domain. There are 7 members in this subfamily.	Integrase-type DNA-binding superfamily protein;(source:Araport11)
111	140	AT1G62510	Chr1	23136369	23137191	2.0029	2.33197	2.09401	6.42888	13.201	20.1496	23.0186	56.3692	AT1G62510	Bifunctional inhibitor/lipid-transfer protein/seed storage 2S albumin superfamily protein	Expressed in the root cortex.	Bifunctional inhibitor/lipid-transfer protein/seed storage 2S albumin superfamily protein;(source:Araport11)
112	143	AT2G14378	Chr2	6104869	6105231	2.50882	2.32746	1.5915	6.42778	25.8537	23.5336	6.66094	56.0482	AT2G14378	Protein of unknown function (DUF1278)	Encodes a ECA1 gametogenesis related family protein	egg cell-secreted-like protein (DUF1278);(source:Araport11)
113	86	AT2G37820	Chr2	15847492	15848490	1.84735	2.41025	2.16393	6.42153	13.4385	22.1595	26.7007	62.2987	AT2G37820	Cysteine/Histidine-rich C1 domain family protein		Cysteine/Histidine-rich C1 domain family protein;(source:Araport11)
114	141	AT4G10380	Chr4	6431236	6434822	1.89138	2.40895	2.1187	6.41903	11.0229	23.3399	21.7894	56.1522	NIP5;1	NOD26-like intrinsic protein 5;1	Boric acid channel. Essential for efficient boron uptake and plant development under boron limitation. Also functions in arsenite transport and tolerance. Localized preferentially in outer membrane domains of root cells.	NOD26-like intrinsic protein 5;(source:Araport11)
115	237	AT2G16090	Chr2	6986834	6990051	1.98082	2.35652	2.07992	6.41726	12.307	20.5851	18.1014	50.9935	ARI2			RING/U-box superfamily protein;(source:Araport11)
116	41	AT3G04570	Chr3	1230986	1232328	1.92578	2.40528	2.08566	6.41672	14.8886	26.1648	29.6185	70.6719	AHL19	AT-hook motif nuclear-localized protein 19		AT-hook motif nuclear-localized protein 19;(source:Araport11)
117	39	AT5G63090	Chr5	25308572	25310973	2.2675	2.18989	1.95872	6.41611	25.0246	21.2811	25.8259	72.1316	LOB	Lateral organ boundaries (LOB) domain family protein	Involved in lateral organ development	Lateral organ boundaries (LOB) domain family protein;(source:Araport11)
118	85	AT1G20130	Chr1	6977753	6980241	1.91287	2.34109	2.15886	6.41282	13.9362	23.3732	25.0351	62.3445	AT1G20130	GDSL-like Lipase/Acylhydrolase superfamily protein	GDSL-motif esterase/acyltransferase/lipase. Enzyme group with broad substrate specificity that may catalyze acyltransfer or hydrolase reactions with lipid and non-lipid substrates.	GDSL-like Lipase/Acylhydrolase superfamily protein;(source:Araport11)
119	268	AT2G34100	Chr2	14399534	14413489	1.99654	2.17118	2.24027	6.40799	12.0377	15.8865	21.7055	49.6297	AT2G34100			nonsense-mediated mRNA decay-like protein;(source:Araport11)
120	48	AT3G29570	Chr3	11363806	11364789	1.76486	2.07055	2.5701	6.40551	10.808	17.1739	40.5697	68.5516	AT3G29570			hypothetical protein;(source:Araport11)
121	81	AT3G44261	Chr3	15954539	15954667	1.78653	2.50541	2.10309	6.39503	9.28745	26.9242	26.6386	62.8503	AT3G44261		This gene encodes a small protein and has either evidence of transcription or purifying selection.	Pol polyprotein/retrotransposon;(source:Araport11)
122	102	AT3G27650	Chr3	10238546	10240611	2.09429	2.43483	1.86495	6.39407	17.974	23.7224	18.6428	60.3392	LBD25	LOB domain-containing protein 25		LOB domain-containing protein 25;(source:Araport11)
123	240	AT3G42970	Chr3	15024807	15025144	1.88353	2.23737	2.27204	6.39294	9.68287	17.5039	23.7522	50.939	None	None	None	None
124	105	AT1G61080	Chr1	22493194	22497019	1.84132	2.6504	1.89675	6.38847	12.1616	31.0881	16.8869	60.1366	AT1G61080			Hydroxyproline-rich glycoprotein family protein;(source:Araport11)
125	31	AT5G11940	Chr5	3849283	3852417	1.36345	2.42605	2.59753	6.38703	3.06173	27.6081	45.5961	76.2659	AT5G11940	Subtilase family protein		Subtilase family protein;(source:Araport11)
126	125	AT4G12500	Chr4	7414150	7414927	2.03639	2.08116	2.2675	6.38505	14.8195	15.6661	27.3494	57.835	AT4G12500	Bifunctional inhibitor/lipid-transfer protein/seed storage 2S albumin superfamily protein		Bifunctional inhibitor/lipid-transfer protein/seed storage 2S albumin superfamily protein;(source:Araport11)
127	97	AT4G12490	Chr4	7409621	7410406	2.34269	1.89154	2.14952	6.38375	22.9038	12.327	25.4387	60.6695	AT4G12490	Bifunctional inhibitor/lipid-transfer protein/seed storage 2S albumin superfamily protein	Encodes a member of the AZI family of lipid transfer proteins. Contains a PRR domain that appears to be required for localization to the chloroplast.	Bifunctional inhibitor/lipid-transfer protein/seed storage 2S albumin superfamily protein;(source:Araport11)
128	274	AT4G15700	Chr4	8937393	8937892	1.98398	2.48891	1.91074	6.38363	11.7641	24.2508	13.3387	49.3536	AT4G15700	Thioredoxin superfamily protein	Encodes a member of the CC-type glutaredoxin (ROXY) family. Operates downstream of cytokinins in a signal transduction pathway that negatively regulates plant primary root growth in response to nitrate.	Thioredoxin superfamily protein;(source:Araport11)
129	124	AT2G48080	Chr2	19664990	19667092	2.03154	2.57396	1.77717	6.38267	15.2833	28.6166	14.2179	58.1178	AT2G48080	oxidoreductase	2OG-Fe(II) oxygenase family protein
130	173	AT5G35640	Chr5	13834633	13835606	1.95499	2.11676	2.31012	6.38187	11.7373	14.7071	27.9262	54.3706	AT5G35640	Putative endonuclease or glycosyl hydrolase		Putative endonuclease or glycosyl hydrolase;(source:Araport11)
131	49	AT5G14070	Chr5	4541836	4542514	2.09619	1.89688	2.38827	6.38134	19.8334	12.0931	36.6034	68.5299	ROXY2	Thioredoxin superfamily protein	Encodes a member of the CC-type glutaredoxin (ROXY) family that has been shown to interact with the transcription factor TGA2 and suppress ORA59 promoter activity. ROXY2	together with ROXY1 (AT3G02000)
132	77	AT3G63110	Chr3	23318076	23319540	2.09475	2.33106	1.95459	6.3804	20.1422	25.5341	17.6173	63.2936	IPT3	isopentenyltransferase 3	Encodes cytokinin synthase involved in cytokinin biosynthesis. IPT3 subcellular localization is modulated by farnesylation- when farnesylated it is localized to the nucleus	otherwise to the chloroplast.
133	159	AT1G23320	Chr1	8273423	8275350	1.96869	2.60041	1.80278	6.37188	11.7442	30.3002	13.0308	55.0752	TAR1	tryptophan aminotransferase related 1	Encodes a protein with similarity to the TAA1 trytophan aminotransferase involved in IAA biosynthesis. This gene appears to be expressed at a very low level during seedling development. Triple mutant analyses implicate this gene in embryonic development.	tryptophan aminotransferase related 1;(source:Araport11)
134	151	AT2G14670	Chr2	6274606	6276317	1.7748	2.88608	1.70965	6.37053	8.83217	36.7495	10.1003	55.682	SUC8	sucrose-proton symporter 8		sucrose-proton symporter 8;(source:Araport11)
135	160	AT5G23020	Chr5	7718121	7721839	2.01451	2.34328	2.00485	6.36264	16.6676	20.2326	18.061	54.9612	IMS2	2-isopropylmalate synthase 2	methylthioalkymalate synthase-like. Also known as 2-isopropylmalate synthase (IMS2). encodes a methylthioalkylmalate synthase involved in the biosynthesis of aliphatic glucosinolates which accepts all the omega-methylthio-2-oxoalkanoic acids needed to form the known C3 to C8 glucosinolates in Arabidopsis. The mRNA is cell-to-cell mobile.	2-isopropylmalate synthase 2;(source:Araport11)
136	184	AT1G49770	Chr1	18424578	18426782	1.86617	1.97847	2.51632	6.36096	9.49059	13.178	30.9943	53.6629	RGE1	basic helix-loop-helix (bHLH) DNA-binding superfamily protein	Encodes a member of the basic helix loop helix family of transcription factors. Loss of RGE1 function causes shriveled seeds that contain small embryos. The cuticle in the embryos does not develop normally	possible due to the adeherence of the endosperm to the developing embryo. RGE1 is expressed in the endosperm surrounding region which directly surrounds the developing embryo
137	96	AT2G07215	Chr2	2996776	2997889	1.73447	2.61008	2.01445	6.359	9.56816	30.9412	20.1809	60.6903	AT2G07215			hypothetical protein;(source:Araport11)
138	185	AT1G33090	Chr1	11993298	11996712	1.76709	2.17364	2.41399	6.35472	7.98318	16.028	29.637	53.6482	AT1G33090	MATE efflux family protein		MATE efflux family protein;(source:Araport11)
139	123	AT5G60010	Chr5	24160456	24164755	1.85482	1.94612	2.55203	6.35297	9.38441	10.8884	37.93	58.2028	AT5G60010	ferric reductase-like transmembrane component family protein		ferric reductase-like transmembrane component family protein;(source:Araport11)
140	287	AT3G46350	Chr3	17036427	17041680	2.20206	2.10265	2.04706	6.35177	16.9522	15.4463	16.3336	48.7321	AT3G46350	Leucine-rich repeat protein kinase family protein		LRR receptor-like Serine/Threonine-kinase;(source:Araport11)
141	309	AT5G44450	Chr5	17914023	17916019	2.2423	2.16554	1.94298	6.35082	18.7823	15.8865	13.3244	47.9932	AT5G44450			alpha amino-terminal protein methyltransferase;(source:Araport11)
142	117	AT1G49570	Chr1	18347036	18348951	1.65401	2.07163	2.62308	6.34872	6.61657	13.7931	38.205	58.6147	AT1G49570	Peroxidase superfamily protein		Peroxidase superfamily protein;(source:Araport11)
143	164	AT1G79430	Chr1	29877228	29879206	2.0145	2.18549	2.14507	6.34506	14.9502	17.1879	22.7142	54.8523	APL	Homeodomain-like superfamily protein	Encodes gene product that is required for several aspects of phloem development in the root: (1) the specific divisions organizing the phloem pole	(2) sieve element differentiation and (3) the expression of a companion-specific gene. Mutant has a defect in the organization of phloem poles in the root. apl seedlings have a short
144	219	AT1G48730	Chr1	18020337	18022277	1.82074	2.17703	2.34305	6.34082	8.4756	17.4278	26.1561	52.0595	AT1G48730			hypothetical protein;(source:Araport11)
145	169	AT4G08867	Chr4	5659815	5660903	1.82828	2.41001	2.10165	6.33994	9.45038	22.6386	22.4261	54.5151	AT4G08867			hypothetical protein;(source:Araport11)
146	211	AT5G17320	Chr5	5703380	5707637	1.99183	2.47567	1.87113	6.33863	13.3114	23.8731	15.3362	52.5207	HDG9	homeodomain GLABROUS 9	Encodes a homeobox-leucine zipper family protein belonging to the HD-ZIP IV family.	homeodomain GLABROUS 9;(source:Araport11)
147	91	AT4G09990	Chr4	6258880	6260073	1.67532	2.3017	2.36114	6.33816	7.22977	21.6679	32.5298	61.4275	GXM2	Protein of unknown function (DUF579)		glucuronoxylan 4-O-methyltransferase-like protein (DUF579);(source:Araport11)
148	147	AT1G48910	Chr1	18091681	18093774	2.37664	2.26611	1.69381	6.33656	23.9634	20.5356	11.2322	55.7312	YUC10	Flavin-containing monooxygenase family protein	A paternally expressed imprinted gene.	Flavin-containing monooxygenase family protein;(source:Araport11)
149	283	AT2G16050	Chr2	6980450	6982101	1.78307	2.46243	2.08905	6.33455	7.78301	23.4975	17.6894	48.9699	AT2G16050	Cysteine/Histidine-rich C1 domain family protein		Cysteine/Histidine-rich C1 domain family protein;(source:Araport11)
150	188	AT1G48990	Chr1	18121434	18122155	2.05782	2.26038	2.0148	6.333	15.5458	19.369	18.6087	53.5235	AT1G48990	Oleosin family protein		Oleosin family protein;(source:Araport11)
151	179	AT5G58800	Chr5	23745883	23747274	2.03581	2.05809	2.23885	6.33275	15.2084	13.9968	24.9407	54.1459	AT5G58800	Quinone reductase family protein		Quinone reductase family protein;(source:Araport11)
152	133	AT5G24950	Chr5	8595209	8597761	1.83977	2.6542	1.8368	6.33077	10.7574	31.4686	14.9514	57.1774	CYP71A15	cytochrome P450	family 71	subfamily A
153	74	AT5G37660	Chr5	14959797	14961594	1.49465	2.90549	1.92811	6.32825	5.12737	38.0337	20.2813	63.4424	PDLP7	plasmodesmata-located protein 7	Encodes a plasmodesmal protein that may be involved in the intercellular movement of molecules through the plasmodesmata. The protein has two DUF26 domains and a single transmembrane domain.	plasmodesmata-located protein 7;(source:Araport11)
154	286	AT1G54445	Chr1	20332428	20332862	1.91855	2.18442	2.22349	6.32646	10.8743	16.2043	21.748	48.8266	AT1G54445	Protein of unknown function (PD694200)	Encodes a defensin-like (DEFL) family protein.	Protein of unknown function (PD694200);(source:Araport11)
155	177	AT5G61660	Chr5	24779215	24779930	2.03416	2.34328	1.94767	6.32511	16.4548	20.2326	17.523	54.2104	AT5G61660	glycine-rich protein		glycine-rich protein;(source:Araport11)
156	168	AT1G34500	Chr1	12611638	12612663	1.82119	2.14444	2.35869	6.32432	10.4351	16.1869	27.9108	54.5328	AT1G34500	MBOAT (membrane bound O-acyl transferase) family protein		MBOAT (membrane bound O-acyl transferase) family protein;(source:Araport11)
157	158	AT3G26760	Chr3	9843591	9845176	1.76519	2.51001	2.04758	6.32278	9.3553	26.6193	19.142	55.1166	AT3G26760	NAD(P)-binding Rossmann-fold superfamily protein		NAD(P)-binding Rossmann-fold superfamily protein;(source:Araport11)
158	148	AT3G20840	Chr3	7300675	7303693	2.13692	2.03472	2.15043	6.32207	17.2446	14.9737	23.5	55.7183	PLT1	Integrase-type DNA-binding superfamily protein	Encodes a member of the AINTEGUMENTA-like (AIL) subclass of the AP2/EREBP family of transcription factors and is essential for quiescent center (QC) specification and stem cell activity. It is a key effector for establishment of the stem cell niche during embryonic pattern formation. It is transcribed in response to auxin accumulation and is dependent on auxin response transcription factors.	Integrase-type DNA-binding superfamily protein;(source:Araport11)
159	162	AT1G51210	Chr1	18987809	18989110	2.10304	2.30887	1.90683	6.31874	16.4137	21.7025	16.8002	54.9164	AT1G51210	UDP-Glycosyltransferase superfamily protein		UDP-Glycosyltransferase superfamily protein;(source:Araport11)
160	172	AT4G04990	Chr4	2555090	2557046	2.00458	2.4196	1.89441	6.31859	15.452	24.6394	14.2888	54.3802	AT4G04990	Protein of unknown function (DUF761)		serine/arginine repetitive matrix-like protein (DUF761);(source:Araport11)
161	128	AT2G28710	Chr2	12322386	12323584	2.02488	2.15082	2.13566	6.31136	15.3114	19.2775	22.9396	57.5285	AT2G28710	C2H2-type zinc finger family protein		C2H2-type zinc finger family protein;(source:Araport11)
162	235	AT4G28940	Chr4	14274341	14277095	2.11997	2.12916	2.06119	6.31032	17.7184	15.4598	17.9516	51.1298	AT4G28940			Phosphorylase superfamily protein;(source:Araport11)
163	332	AT1G62070	Chr1	22943594	22944289	2.17233	2.50215	1.63508	6.30956	16.1447	24.6303	6.52526	47.3003	AT1G62070			hypothetical protein;(source:Araport11)
164	260	AT4G15350	Chr4	8762953	8764594	1.96479	2.1447	2.19423	6.30372	11.8222	15.2572	22.9607	50.0401	CYP705A2	cytochrome P450	family 705	subfamily A
165	182	AT5G30341	Chr5	11365987	11366641	2.02419	2.66102	1.608	6.29321	16.4037	29.3918	8.08763	53.8831	AT5G30341			hypothetical protein;(source:Araport11)
166	210	AT1G50500	Chr1	18707987	18715977	2.52611	2.15242	1.61384	6.29237	30.8195	15.5714	6.13349	52.5244	HIT1		encodes a member of VPS53 family protein involved in the retrograde trafficking of vesicles to the late Golgi. Mutants in this gene are more sensitive to heat and osmotic stress.	Membrane trafficking VPS53 family protein;(source:Araport11)
167	205	AT4G36600	Chr4	17263666	17265100	2.52575	2.01715	1.74911	6.29201	26.3365	14.9649	11.474	52.7754	AT4G36600			Late embryogenesis abundant (LEA) protein;(source:Araport11)
168	234	AT3G22040	Chr3	7761807	7762675	1.65292	2.56834	2.06997	6.29123	6.76327	26.5714	17.8048	51.1395	AT3G22040	Domain of unknown function (DUF26)		cysteine-rich repeat secretory-like protein (DUF26);(source:Araport11)
169	152	AT4G33710	Chr4	16181012	16181776	1.88793	2.10405	2.29376	6.28574	11.6092	15.5638	28.3717	55.5447	AT4G33710	CAP (Cysteine-rich secretory proteins	Antigen 5	and Pathogenesis-related 1 protein) superfamily protein
170	139	AT5G43410	Chr5	17435010	17435405	1.98766	2.25064	2.04324	6.28154	16.6136	19.5023	20.2678	56.3837	AT5G43410	Integrase-type DNA-binding superfamily protein	Encodes a member of the ERF (ethylene response factor) subfamily B-3 of ERF/AP2 transcription factor family. The protein contains one AP2 domain. There are 18 members in this subfamily including ATERF-1	ATERF-2
171	109	AT1G24590	Chr1	8714389	8715309	2.07247	2.4694	1.7389	6.28077	19.2823	25.6634	14.5831	59.5288	DRNL	DORNROSCHEN-like	Encodes a member of the ERF (ethylene response factor) subfamily B-1 of ERF/AP2 transcription factor family. The protein contains one AP2 domain. There are 15 members in this subfamily including ATERF-3	ATERF-4
172	115	AT5G19580	Chr5	6607371	6609626	2.11136	1.84859	2.31822	6.27817	19.0444	11.0479	28.8048	58.8971	AT5G19580	glyoxal oxidase-related protein	Galactose oxydase; may function in tissues that require mechanical reinforcements in the absence of lignification.	glyoxal oxidase-related protein;(source:Araport11)
173	322	AT3G55590	Chr3	20617049	20618881	2.27256	2.13701	1.86376	6.27333	19.3522	15.5047	12.7453	47.6022	AT3G55590	Glucose-1-phosphate adenylyltransferase family protein		Glucose-1-phosphate adenylyltransferase family protein;(source:Araport11)
174	395	AT1G36675	Chr1	13867568	13869490	2.08444	2.36976	1.81873	6.27293	14.0282	20.9408	10.5538	45.5228	AT1G36675	glycine-rich protein		glycine-rich protein;(source:Araport11)
175	245	AT4G13490	Chr4	7839137	7840284	1.8524	2.56834	1.84928	6.27002	9.83052	26.5714	14.3202	50.7221	AT4G13490	RING/U-box superfamily protein		RING/U-box superfamily protein;(source:Araport11)
176	238	AT2G41300	Chr2	17214237	17216292	2.28955	2.12838	1.85104	6.26897	19.4554	16.1758	15.3589	50.9901	SSL1	strictosidine synthase-like 1	Although this enzyme is predicted to encode a strictosidine synthase (SS)	it lacks a conserved catalytic glutamate residue found in active SS enzymes and it is not expected to have SS activity.
177	273	AT5G45910	Chr5	18620299	18622301	1.78557	2.10674	2.37474	6.26705	8.57075	14.7189	26.0799	49.3696	AT5G45910	GDSL-like Lipase/Acylhydrolase superfamily protein	GDSL-motif esterase/acyltransferase/lipase. Enzyme group with broad substrate specificity that may catalyze acyltransfer or hydrolase reactions with lipid and non-lipid substrates.	GDSL-like Lipase/Acylhydrolase superfamily protein;(source:Araport11)
178	304	AT3G43860	Chr3	15706994	15709789	1.84801	2.08305	2.33583	6.26689	9.34291	13.9865	24.7474	48.0768	GH9A4			glycosyl hydrolase 9A4;(source:Araport11)
179	330	AT5G37940	Chr5	15107296	15108966	1.98398	1.98892	2.29336	6.26626	11.7641	12.2251	23.3751	47.3643	AT5G37940	Zinc-binding dehydrogenase family protein		Zinc-binding dehydrogenase family protein;(source:Araport11)
180	212	AT5G44120	Chr5	17756264	17758288	2.03152	2.10544	2.12837	6.26533	15.6808	15.6695	21.1197	52.47	CRA1	RmlC-like cupins superfamily protein	Encodes a 12S seed storage protein. The Landsberg erecta genome contains another copy of 12S globulin gene	CRA2
181	175	AT3G32905	Chr3	13424037	13424294	1.78108	2.46243	2.01894	6.26245	11.1869	23.4975	19.5818	54.2662	None	None	None	None
182	150	AT3G30820	Chr3	12529843	12531235	1.98164	2.19765	2.07632	6.25561	17.9083	16.5252	21.2626	55.6961	AT3G30820	Arabidopsis retrotransposon ORF-1 protein		retrotransposon ORF-1 protein;(source:Araport11)
183	350	AT4G19520	Chr4	10639269	10647079	1.92495	2.43788	1.8899	6.25273	11.7877	22.917	12.0082	46.7129	AT4G19520			disease resistance protein (TIR-NBS-LRR class) family;(source:Araport11)
184	194	AT2G02250	Chr2	594655	595852	1.70997	2.46243	2.07863	6.25103	6.9733	23.4975	22.8644	53.3352	PP2-B2	phloem protein 2-B2		phloem protein 2-B2;(source:Araport11)
185	315	AT3G45680	Chr3	16770933	16773030	1.9502	2.25061	2.04919	6.25	12.9274	17.8352	16.9529	47.7155	AT3G45680	Major facilitator superfamily protein		Major facilitator superfamily protein;(source:Araport11)
186	364	AT5G39120	Chr5	15662705	15663486	2.36481	2.07851	1.80448	6.2478	21.2972	13.7317	11.4561	46.485	AT5G39120	RmlC-like cupins superfamily protein		RmlC-like cupins superfamily protein;(source:Araport11)
187	262	AT5G49770	Chr5	20222669	20227267	1.70282	2.17072	2.37342	6.24696	6.83025	16.7397	26.1649	49.7348	AT5G49770	Leucine-rich repeat protein kinase family protein	Leucine rich receptor kinase.	Leucine-rich repeat protein kinase family protein;(source:Araport11)
188	243	AT5G53990	Chr5	21915550	21917149	1.77473	2.29577	2.17606	6.24656	8.67328	19.9199	22.1448	50.738	AT5G53990	UDP-Glycosyltransferase superfamily protein		UDP-Glycosyltransferase superfamily protein;(source:Araport11)
189	142	AT4G29020	Chr4	14304921	14305721	2.00354	2.45915	1.77652	6.23921	13.9808	28.4947	13.6521	56.1276	AT4G29020	glycine-rich protein		glycine-rich protein;(source:Araport11)
190	278	AT5G38420	Chr5	15380945	15382035	1.91376	2.30874	2.01649	6.23899	11.5311	20.3826	17.3049	49.2186	RBCS2B	Ribulose bisphosphate carboxylase (small chain) family protein	Encodes a member of the Rubisco small subunit (RBCS) multigene family: RBCS1A (At1g67090)	RBCS1B (At5g38430)
191	197	AT3G32160	Chr3	13145440	13145953	1.81394	2.50215	1.91596	6.23205	11.9628	24.6303	16.5431	53.1362	AT3G32160			hypothetical protein;(source:Araport11)
192	328	AT2G28030	Chr2	11934208	11935386	1.97269	2.33004	1.92907	6.2318	11.5885	19.8832	15.9436	47.4153	AT2G28030	Eukaryotic aspartyl protease family protein		Eukaryotic aspartyl protease family protein;(source:Araport11)
193	230	AT2G11010	Chr2	4361869	4365919	1.92484	2.41531	1.8895	6.22965	14.3874	22.4938	14.3824	51.2636	AT2G11010			hypothetical protein;(source:Araport11)
194	221	AT5G29044	Chr5	11107381	11107512	1.85466	2.61492	1.75962	6.2292	10.2903	28.9028	12.7625	51.9556	None	None	None	None
195	187	AT2G30750	Chr2	13099336	13101413	1.54798	2.2477	2.43138	6.22706	4.78603	20.7917	27.9771	53.5548	CYP71A12	cytochrome P450	family 71	subfamily A
196	214	AT2G37810	Chr2	15845350	15846051	1.9864	2.37165	1.8685	6.22655	15.8334	22.9598	13.6053	52.3985	AT2G37810	Cysteine/Histidine-rich C1 domain family protein		Cysteine/Histidine-rich C1 domain family protein;(source:Araport11)
197	301	AT5G26310	Chr5	9234685	9236385	2.08355	1.93434	2.20842	6.22631	15.2767	12.2029	20.7289	48.2085	UGT72E3	UDP-Glycosyltransferase superfamily protein	UGT72E3 is an UDPG:coniferyl alcohol glucosyltransferase which glucosylates sinapyl- and coniferyl alcohol as well as sinapic acid. The enzyme is thought to be involved in lignin- and phenylpropanoid metabolism. A knockdown mutant line (72E3KD) was obtained using RNAi silencing. No reduction in coniferyl alcohol 4-<i>O</i>-glucoside and sinapyl alcohol 4-<i>O</i>-glucoside was detected in this li…	in contrast with the knockdown line constructed for UGT72E2 displayed a twofold reduction in the these phenylpropanoid 4-<i>O</i>-glucosides. Can influence the kinetics of lignin deposition by regulating monolignol flow to the cell wall as well as the potential of this compartment to incorporate monomers into the growing lignin polymer.
198	226	AT1G67860	Chr1	25444805	25445263	1.77052	2.30357	2.15086	6.22495	7.55781	19.1882	24.6307	51.3767	AT1G67860			transmembrane protein;(source:Araport11)
199	208	AT1G56680	Chr1	21250338	21251417	1.75915	2.39679	2.0665	6.22244	9.7127	22.6259	20.2581	52.5967	AT1G56680			Chitinase family protein;(source:Araport11)
200	100	AT1G31250	Chr1	11166557	11167547	1.49489	2.32532	2.40185	6.22206	3.4578	22.4809	34.4443	60.383	AT1G31250	proline-rich family protein		proline-rich family protein;(source:Araport11)
201	98	AT3G24300	Chr3	8805631	8807388	1.84452	2.18352	2.19383	6.22187	13.1339	19.0948	28.2598	60.4885	AMT1;3	ammonium transporter 1;3	Encodes a plasma membrane localized ammonium transporter.	ammonium transporter 1;(source:Araport11)
202	292	AT4G11610	Chr4	7013729	7018049	1.97318	2.17601	2.07044	6.21963	14.0112	16.4535	18.1535	48.6182	AT4G11610			C2 calcium/lipid-binding plant phosphoribosyltransferase family protein;(source:Araport11)
203	313	AT2G24180	Chr2	10281847	10283735	2.06986	1.92274	2.21977	6.21237	14.7805	10.7516	22.2675	47.7996	CYP71B6	cytochrome p450 71b6	Encodes a cytochrome P450 monooxygenase that converts indole-3-acetonitrile to indole-3-aldehyde / indole-3-carboxylic acid and cyanide. The mRNA is cell-to-cell mobile.	cytochrome p450 71b6;(source:Araport11)
204	461	AT1G51880	Chr1	19270193	19274068	2.16763	2.25061	1.78372	6.20196	16.5287	17.8352	9.55245	43.9164	RHS6			root hair specific 6;(source:Araport11)
205	338	AT5G54660	Chr5	22203905	22205152	1.96005	2.04353	2.1978	6.20138	12.9635	13.828	20.4088	47.2003	AT5G54660	HSP20-like chaperones superfamily protein		HSP20-like chaperones superfamily protein;(source:Araport11)
206	163	AT3G04510	Chr3	1215636	1216958	1.85118	2.40688	1.94297	6.20103	12.4807	22.2194	20.2087	54.9088	LSH2	Protein of unknown function (DUF640)		LIGHT-DEPENDENT SHORT HYPOCOTYLS-like protein (DUF640);(source:Araport11)
207	368	AT1G68810	Chr1	25861123	25863120	1.94215	2.31681	1.94105	6.20001	11.8036	19.5339	14.9999	46.3374	AT1G68810	basic helix-loop-helix (bHLH) DNA-binding superfamily protein		basic helix-loop-helix (bHLH) DNA-binding superfamily protein;(source:Araport11)
208	288	AT5G26090	Chr5	9109026	9113235	2.14722	1.89541	2.15734	6.19997	15.5249	11.729	21.4264	48.6803	AT5G26090			Plant self-incompatibility protein S1 family;(source:Araport11)
209	473	AT2G04034	Chr2	1297161	1297543	2.2979	2.17118	1.73064	6.19972	19.3965	15.8865	8.41557	43.6986	AT2G04034	Putative membrane lipoprotein	Encodes a defensin-like (DEFL) family protein.	Putative membrane lipoprotein;(source:Araport11)
210	440	AT5G57520	Chr5	23295964	23296683	2.08729	2.06527	2.04642	6.19898	14.5853	13.4351	16.1554	44.1758	ZFP2	zinc finger protein 2	Encodes a zinc finger protein containing only a single zinc finger.	zinc finger protein 2;(source:Araport11)
211	107	AT5G28490	Chr5	10454393	10455196	1.7843	2.44064	1.9731	6.19804	11.8467	26.445	21.7373	60.029	LSH1	Protein of unknown function (DUF640)	Encodes a nuclear protein that mediates light regulation of seedling development in a phytochrome-dependent manner.	LIGHT-DEPENDENT SHORT HYPOCOTYLS-like protein (DUF640);(source:Araport11)
212	324	AT1G11340	Chr1	3814116	3817420	2.2566	1.93247	2.00568	6.19475	19.973	10.8338	16.753	47.5598	AT1G11340			G-type lectin S-receptor-like Serine/Threonine-kinase;(source:Araport11)
213	257	AT3G59260	Chr3	21903839	21905188	2.24505	1.72703	2.22138	6.19346	18.6339	7.38994	24.107	50.1308	AT3G59260	pirin	putative
214	308	AT1G18970	Chr1	6554568	6555377	2.36508	1.85344	1.97405	6.19257	22.448	9.06538	16.5197	48.0331	GLP4	germin-like protein 4	Encodes a germin-like protein with possible oxalate oxidase activity (based on GenBank record).	germin-like protein 4;(source:Araport11)
215	272	AT4G25090	Chr4	12878771	12883701	2.09023	1.73033	2.37148	6.19204	14.3791	7.49181	27.5246	49.3955	AT4G25090	Riboflavin synthase-like superfamily protein		Riboflavin synthase-like superfamily protein;(source:Araport11)
216	106	AT3G28918	Chr3	10932966	10933058	2.04046	2.2104	1.9394	6.19026	18.9398	20.6258	20.4641	60.0297	AT3G28918			hypothetical protein;(source:Araport11)
217	236	AT2G18610	Chr2	8076348	8077314	1.91907	2.12767	2.14345	6.19019	12.2986	16.8781	21.8431	51.0198	None	None	None	None
218	242	AT3G23220	Chr3	8287950	8288388	2.41738	2.01776	1.75449	6.18963	24.8288	13.8699	12.1671	50.8658	ESE1	Integrase-type DNA-binding superfamily protein	encodes a member of the ERF (ethylene response factor) subfamily B-3 of ERF/AP2 transcription factor family. The protein contains one AP2 domain. There are 18 members in this subfamily including ATERF-1	ATERF-2
219	249	AT5G36900	Chr5	14546924	14548203	1.66089	2.01231	2.51504	6.18824	6.67648	12.2747	31.63	50.5812	AT5G36900			hypothetical protein;(source:Araport11)
220	409	AT3G28410	Chr3	10640152	10642071	1.91912	2.18442	2.07933	6.18287	10.9515	16.2043	17.7467	44.9025	AT3G28410	F-box/RNI-like superfamily protein		F-box/RNI-like superfamily protein;(source:Araport11)
221	312	AT5G38910	Chr5	15578811	15579584	1.98398	2.38398	1.81315	6.18111	11.7641	22.6161	13.4362	47.8164	AT5G38910			RmlC-like cupins superfamily protein;(source:Araport11)
222	196	AT3G18810	Chr3	6480701	6483593	2.05611	1.97142	2.15351	6.18104	17.6573	12.3877	23.2055	53.2505	PERK6	Protein kinase superfamily protein	Encodes a member of the proline-rich extensin-like receptor kinase (PERK) family. This family consists of 15 predicted receptor kinases (PMID: 15653807).	Protein kinase superfamily protein;(source:Araport11)
223	418	AT2G29930	Chr2	12756356	12758558	1.79639	2.51539	1.86866	6.18044	8.19088	25.0133	11.4978	44.702	AT2G29930	F-box/RNI-like superfamily protein		F-box/RNI-like superfamily protein;(source:Araport11)
224	404	AT3G45130	Chr3	16512271	16517522	2.07703	2.07872	2.02351	6.17926	13.9065	14.1681	17.059	45.1336	LAS1			lanosterol synthase 1;(source:Araport11)
225	239	AT3G51060	Chr3	18964344	18966405	1.96063	1.97113	2.24629	6.17805	13.1194	12.305	25.5397	50.9641	STY1	Lateral root primordium (LRP) protein-related	A member of SHI gene family. Arabidopsis thaliana has ten members that encode proteins with a RING finger-like zinc finger motif. Despite being highly divergent in sequence	many of the SHI-related genes are partially redundant in function and synergistically promote gynoecium
226	442	AT2G18590	Chr2	8069945	8072866	2.25211	2.24391	1.6775	6.17352	18.2531	18.3408	7.56506	44.159	AT2G18590	Major facilitator superfamily protein		Major facilitator superfamily protein;(source:Araport11)
227	220	AT3G30280	Chr3	11914366	11915697	1.5579	2.5551	2.05782	6.17082	5.82764	26.1789	19.9644	51.9709	AT3G30280	HXXXD-type acyl-transferase family protein		HXXXD-type acyl-transferase family protein;(source:Araport11)
228	252	AT5G55360	Chr5	22443724	22444752	2.00586	2.16081	2.0034	6.17007	15.8618	16.3758	18.1844	50.422	AT5G55360	MBOAT (membrane bound O-acyl transferase) family protein		MBOAT (membrane bound O-acyl transferase) family protein;(source:Araport11)
229	280	AT5G39100	Chr5	15653090	15654020	2.107	2.47567	1.58647	6.16914	17.8034	23.8731	7.48911	49.1656	15654028	germin-like protein 6	germin-like protein (GLP6)	germin-like protein 6;(source:Araport11)
230	375	AT5G38270	Chr5	15289032	15290252	1.79552	2.11071	2.26151	6.16774	9.16266	14.6957	22.3655	46.2239	AT5G38270	F-box family protein		F-box family protein;(source:Araport11)
231	131	AT1G11070	Chr1	3690212	3693648	1.75033	2.50444	1.91159	6.16636	10.8773	25.1994	21.3136	57.3903	AT1G11070			hydroxyproline-rich glycoprotein family protein;(source:Araport11)
232	355	AT4G30740	Chr4	14979246	14979521	1.88413	2.28741	1.99465	6.16619	10.2646	18.804	17.5157	46.5843	AT4G30740			QWRF motif protein;(source:Araport11)
233	307	AT2G07240	Chr2	3007102	3012333	1.87293	2.11822	2.17491	6.16606	10.9053	14.6394	22.4996	48.0443	AT2G07240	cysteine-type peptidases;cysteine-type peptidases		cysteine-type peptidase;(source:Araport11)
234	244	AT5G35604	Chr5	13788205	13789345	1.78033	2.43022	1.95208	6.16263	8.22856	25.6	16.9041	50.7327	AT5G35604			myosin heavy chain-like protein;(source:Araport11)
235	335	AT1G67590	Chr1	25333058	25334647	1.82997	2.27801	2.05408	6.16206	9.30407	19.3791	18.5444	47.2276	AT1G67590	Remorin family protein		Remorin family protein;(source:Araport11)
236	90	AT2G46980	Chr2	19299492	19304191	1.97481	1.69746	2.48763	6.1599	14.6274	8.10196	38.9897	61.7191	ASY3		Encodes ASY3	a coiled-coil domain protein that is required for normal meiosis.
237	186	AT3G29260	Chr3	11215952	11216866	1.86598	2.72967	1.56332	6.15897	12.5911	32.4636	8.53084	53.5855	AT3G29260	NAD(P)-binding Rossmann-fold superfamily protein		NAD(P)-binding Rossmann-fold superfamily protein;(source:Araport11)
238	523	AT3G30540	Chr3	12144792	12146502	2.13466	2.10071	1.92175	6.15712	15.2195	14.6259	12.7905	42.6359	AT3G30540	Glycosyl hydrolase superfamily protein		Glycosyl hydrolase superfamily protein;(source:Araport11)
239	481	AT1G43140	Chr1	16232785	16236109	1.89608	2.24391	2.01429	6.15428	9.9332	18.3408	15.2057	43.4797	AT1G43140	Cullin family protein		Cullin family protein;(source:Araport11)
240	310	AT1G59780	Chr1	21993581	21997691	1.83673	2.24026	2.07576	6.15275	9.28971	17.7672	20.9073	47.9642	AT1G59780			NB-ARC domain-containing disease resistance protein;(source:Araport11)
241	290	AT5G39310	Chr5	15739280	15740514	1.73268	2.44714	1.97166	6.15148	8.26289	24.2129	16.1677	48.6435	EXPA24	expansin A24	member of Alpha-Expansin Gene Family. Naming convention from the Expansin Working Group (Kende et al	2004. Plant Mol Bio)
242	515	AT3G26140	Chr3	9559682	9563070	2.07188	2.31681	1.75981	6.1485	13.7349	19.5339	9.57634	42.8451	AT3G26140			Cellulase (glycosyl hydrolase family 5) protein;(source:Araport11)
243	535	AT1G59820	Chr1	22011328	22020294	2.03421	2.12799	1.98501	6.14721	12.8722	14.8986	14.713	42.4838	ALA3	aminophospholipid ATPase 3	Encodes a phospholipid translocase. Involved in secretory vesicle formation from trans-Golgi in peripheral columella cells at the root tip. Mutants have short primary roots and grow slower. The mRNA is cell-to-cell mobile.	aminophospholipid ATPase 3;(source:Araport11)
244	500	AT3G24750	Chr3	9036268	9037757	1.90392	2.26766	1.97484	6.14642	10.3141	18.6617	14.1403	43.1161	AT3G24750		Encodes a member of the LAZY gene family that is expressed in the hypocotyl and the root	hypothetical protein;(source:Araport11)
245	178	AT1G54940	Chr1	20481690	20484541	2.29912	1.69285	2.15231	6.14428	22.7496	7.61949	23.8287	54.1978	PGSIP4	plant glycogenin-like starch initiation protein 4	Encodes a xylan glucuronosyltransferase.	plant glycogenin-like starch initiation protein 4;(source:Araport11)
246	229	AT5G56960	Chr5	23038703	23041174	2.55468	2.1427	1.44376	6.14114	30.1209	16.0594	5.09492	51.2752	AT5G56960			basic helix-loop-helix (bHLH) DNA-binding family protein;(source:Araport11)
247	302	AT2G03500	Chr2	1059710	1062410	1.7894	2.34638	2.00441	6.14019	8.79084	21.4295	17.9719	48.1922	AT2G03500	Homeodomain-like superfamily protein	Encodes a nuclear localized member of the MYB family of transcriptional regulators that is involved in negative regulation of flowering. It is expressed in vascular tissues and at low levels in the shoot apex during the transition to flowering. Loss of function mutations are early flowering.EFM is involved in the autonomous	thermosensory and GA pathways and expression is directly regulated by SVP. EFM interacts with JMJD5 to repress FT expression.
248	452	AT1G35890	Chr1	13341300	13341953	1.81184	2.33245	1.99484	6.13913	8.74286	20.3787	14.9054	44.027	AT1G35890	NAC (No Apical Meristem) domain transcriptional regulator superfamily protein		NAC (No Apical Meristem) domain transcriptional regulator superfamily protein;(source:Araport11)
249	247	AT3G55500	Chr3	20574831	20576182	2.20944	1.9755	1.95254	6.13748	19.8264	12.602	18.2219	50.6503	EXPA16	expansin A16	expansin-like protein. Naming convention from the Expansin Working Group (Kende et al	2004. Plant Mol Bio). Involved in the formation of nematode-induced syncytia in roots of Arabidopsis thaliana.
250	206	AT3G45560	Chr3	16719630	16722674	1.68702	2.22823	2.22054	6.13579	7.72139	18.6662	26.3044	52.692	AT3G45560	zinc finger (C3HC4-type RING finger) family protein		zinc finger (C3HC4-type RING finger) family protein;(source:Araport11)
251	352	AT3G28415	Chr3	10647123	10651540	1.95154	2.34328	1.84075	6.13557	13.2364	20.2326	13.2056	46.6746	ABCB22			ABC transporter family protein;(source:Araport11)
252	349	AT5G50175	Chr5	20428095	20428719	1.58216	2.22413	2.32798	6.13427	4.54122	17.1739	25.0201	46.7352	AT5G50175			transmembrane protein;(source:Araport11)
253	156	AT4G15390	Chr4	8792812	8794293	2.31105	2.05807	1.76487	6.13399	24.33	15.8334	15.038	55.2014	AT4G15390			HXXXD-type acyl-transferase family protein;(source:Araport11)
254	218	AT5G45150	Chr5	18260441	18264346	1.68872	2.00517	2.4395	6.13339	7.75058	12.4831	31.9037	52.1374	RTL3			RNAse THREE-like protein 3;(source:Araport11)
255	544	AT2G07040	Chr2	2916538	2918942	1.88353	2.31681	1.93237	6.13271	9.68287	19.5339	13.056	42.2728	PRK2A	Leucine-rich repeat protein kinase family protein	Pollen receptor kinase. Coexpression of AtPRK2a with AtRopGEF12 resulted in isotropic pollen tube growth.	Leucine-rich repeat protein kinase family protein;(source:Araport11)
256	277	AT5G04230	Chr5	1160634	1163898	1.82111	1.97856	2.33184	6.13151	9.39947	13.9396	25.8926	49.2317	PAL3	phenyl alanine ammonia-lyase 3	Member of Phenylalanine ammonialyase (PAL) gene family. Differs significantly from PAL1 and PAL2 and other sequenced plant PAL genes. Arabidopsis has four PALs: AT2G37040 (PAL1)	AT3G53260 (PAL2)
257	566	AT5G39480	Chr5	15801635	15803341	2.17233	2.01556	1.94298	6.13087	16.1447	12.4097	13.3244	41.8788	AT5G39480	F-box family protein		F-box family protein;(source:Araport11)
258	25	AT1G37020	Chr1	14046735	14049742	1.95101	2.28282	1.89469	6.12852	21.9327	35.493	22.5315	79.9572	AT1G37020	Cysteine proteinases superfamily protein		Cysteine proteinases superfamily protein;(source:Araport11)
259	453	AT2G12945	Chr2	5322903	5323624	1.88929	2.06527	2.173	6.12756	10.7954	13.4351	19.7936	44.0241	AT2G12945			hypothetical protein;(source:Araport11)
260	149	AT4G00140	Chr4	51166	53449	1.95526	2.1838	1.98793	6.12699	14.1679	17.7455	23.7846	55.698	EDA34	Calcium-binding EF-hand family protein		Calcium-binding EF-hand family protein;(source:Araport11)
261	370	AT3G25720	Chr3	9380234	9381405	1.93344	2.54187	1.65094	6.12625	11.5904	25.7877	8.92949	46.3076	AT3G25720	RNA-directed DNA polymerase (reverse transcriptase)-related family protein		RNA-directed DNA polymerase (reverse transcriptase)-related family protein;(source:Araport11)
262	406	AT5G33806	Chr5	12784839	12787298	1.71028	2.22878	2.18718	6.12624	7.34787	17.6644	20.0902	45.1025	AT5G33806			hypothetical protein;(source:Araport11)
263	209	AT3G54730	Chr3	20259003	20260453	1.69108	2.51903	1.91537	6.12548	8.36851	27.0713	17.149	52.5888	AT3G54730			transcription repressor;(source:Araport11)
264	254	AT1G35617	Chr1	13153583	13153948	1.70298	2.78017	1.64198	6.12513	7.702	33.2008	9.41963	50.3224	AT1G35617			hypothetical protein;(source:Araport11)
265	320	AT5G24190	Chr5	8199757	8201051	2.05782	2.29312	1.77365	6.12459	15.5458	19.2201	12.8718	47.6377	AT5G24190	Lipase class 3-related protein		Lipase class 3-related protein;(source:Araport11)
266	390	AT2G27370	Chr2	11708450	11710004	1.62248	2.36976	2.12979	6.12203	5.88825	20.9408	18.8012	45.6303	CASP3	Uncharacterised protein family (UPF0497)		Uncharacterized protein family (UPF0497);(source:Araport11)
267	297	AT1G47480	Chr1	17417579	17419432	1.91224	2.33269	1.87644	6.12137	12.5779	20.4985	15.3325	48.4089	AT1G47480	alpha/beta-Hydrolases superfamily protein		alpha/beta-Hydrolases superfamily protein;(source:Araport11)
268	398	AT3G23290	Chr3	8326825	8328132	1.85766	2.27709	1.98631	6.12106	9.54766	18.5062	17.3227	45.3766	LSH4	Protein of unknown function (DUF640)		LIGHT-DEPENDENT SHORT HYPOCOTYLS-like protein (DUF640);(source:Araport11)
269	241	AT3G16410	Chr3	5571992	5574541	2.25504	1.89075	1.97484	6.12063	22.9372	13.8443	14.1403	50.9218	NSP4	nitrile specifier protein 4	Encodes a nitrile-specifier protein NSP4. NSP4 is one out of five (At3g16400/NSP1	At2g33070/NSP2
270	193	AT3G14510	Chr3	4867378	4868414	1.71852	2.34557	2.05612	6.12021	10.0851	20.8486	22.4201	53.3538	AT3G14510	Polyprenyl synthetase family protein		Polyprenyl synthetase family protein;(source:Araport11)
271	412	AT4G19980	Chr4	10828153	10828536	2.04677	2.13146	1.92935	6.10758	13.1567	14.9476	16.723	44.8273	AT4G19980			hypothetical protein;(source:Araport11)
272	455	AT5G46360	Chr5	18806563	18808224	1.74687	2.18442	2.17607	6.10736	8.03881	16.2043	19.7647	44.0078	KCO3	Ca2+ activated outward rectifying K+ channel 3	Encodes AtKCO3	a member of the Arabidopsis thaliana K+ channel family of AtTPK/KCO proteins. AtKCO3 is targeted to the vacuolar membrane. Forms homomeric ion channels in vivo.
273	486	AT3G44320	Chr3	15993379	15995811	2.02568	2.17118	1.90979	6.10665	14.2289	15.8865	13.2546	43.37	NIT3	nitrilase 3	This enzyme catalyzes the hydrolysis of indole-3-acetonitrile (IAN) to indole-3-acetic acid (IAA) (EC 3.5.5.1) and IAN to indole-3-acetamide (IAM) at lower levels. It is the only one of the four Arabidopsis nitrilases whose mRNA levels are strongly induced when plants experience sulphur deprivation. This enzyme likely participates in other non-auxin-related metabolic pathways.	nitrilase 3;(source:Araport11)
274	126	AT4G38340	Chr4	17954710	17957828	1.65298	2.63785	1.81384	6.10467	8.16801	31.4065	18.1571	57.7316	AT4G38340		Chip-seq data indicates bZIP1 binds to the NLP3 promoter.	Plant regulator RWP-RK family protein;(source:Araport11)
275	200	AT4G28500	Chr4	14082660	14084266	1.90413	2.5733	1.62369	6.10112	13.7528	29.9902	9.27369	53.0167	NAC073	NAC domain containing protein 73		NAC domain containing protein 73;(source:Araport11)
276	382	AT1G20160	Chr1	6990784	6993972	1.69116	2.17497	2.2304	6.09653	6.8031	17.1904	21.8988	45.8923	ATSBT5.2		Encodes two isoforms. One (SBT5.2(a) ) is a secreted	cell wall localized subtilisin-like serine protease that is involved in regulation of stomatal development. The second isoform (SBT5.2(b) is localized to endosomes.
277	626	AT2G25340	Chr2	10792664	10793832	1.99654	2.21089	1.88819	6.09562	12.0377	16.8473	12.0437	40.9287	VAMP712	vesicle-associated membrane protein 712	Member of Synaptobrevin-like AtVAMP7C	v-SNARE protein family.
278	314	AT5G20860	Chr5	7076890	7079077	1.72672	2.19192	2.17463	6.09327	8.26411	16.9148	22.5891	47.768	AT5G20860			Plant invertase/pectin methylesterase inhibitor superfamily;(source:Araport11)
279	171	AT2G04170	Chr2	1417182	1419517	1.93671	2.28509	1.86993	6.09173	15.6154	20.0472	18.7243	54.3869	AT2G04170			TRAF-like family protein;(source:Araport11)
280	192	AT5G26250	Chr5	9196758	9198801	1.75068	2.01565	2.32474	6.09107	9.81581	14.6299	28.9787	53.4244	AT5G26250	Major facilitator superfamily protein	Sugar transporter expressed strongly in pollen and pollen tubes.	Major facilitator superfamily protein;(source:Araport11)
281	202	AT5G43340	Chr5	17393598	17395148	1.54265	2.58147	1.96687	6.09099	5.46756	27.1072	20.3675	52.9423	PHT1;6	phosphate transporter 1;6	Encodes Pht1;6	a member of the Pht1 family of phosphate transporters which include: Pht1;1/At5g43350
282	276	AT3G22142	Chr3	7803604	7808046	2.16336	2.11622	1.81087	6.09045	20.1832	15.8688	13.2693	49.3213	AT3G22142	Bifunctional inhibitor/lipid-transfer protein/seed storage 2S albumin superfamily protein	Encodes a Protease inhibitor/seed storage/LTP family protein	Bifunctional inhibitor/lipid-transfer protein/seed storage 2S albumin superfamily protein;(source:Araport11)
283	478	AT4G33260	Chr4	16041067	16043457	2.18493	2.07851	1.82385	6.08729	17.221	13.7317	12.6065	43.5592	AT4G33260	Transducin family protein / WD-40 repeat family protein	Encodes a CDC20 protein that interacts with APC subunits	components of the mitochondrial checkpoint complex and mitotic cyclin substrates and is indispensable for normal plant development and fertility.
284	547	AT5G28510	Chr5	10481041	10484022	1.90186	1.98583	2.1978	6.08549	10.0874	11.7122	20.4088	42.2084	BGLU24	beta glucosidase 24		beta glucosidase 24;(source:Araport11)
285	356	AT2G17950	Chr2	7808871	7810795	1.71795	2.23737	2.12844	6.08376	8.12495	17.5039	20.9419	46.5708	WUS	Homeodomain-like superfamily protein	Homeobox gene controlling the stem cell pool. Expressed in the stem cell organizing center of meristems. Required to keep the stem cells in an undifferentiated state. Regulation of WUS transcription is a central checkpoint in stem cell control. The size of the WUS expression domain controls the size of the stem cell population through WUS indirectly activating the expression of CLAVATA3 (CLV3) in…	which are involved in ribosomal RNA processing and ribosome stability.
286	365	AT2G26420	Chr2	11239434	11242239	1.85065	2.43596	1.79604	6.08265	11.7406	22.7537	11.9144	46.4087	PIP5K3		Encodes a phosphatidylinositol-4-phosphate 5-kinase. Exclusively expressed in roots. Essential for root hair growth.	1-phosphatidylinositol-4-phosphate 5-kinase 3;(source:Araport11)
287	233	AT3G09450	Chr3	2907548	2910091	1.80406	2.33797	1.93998	6.08201	10.6384	22.3963	18.1218	51.1565	AT3G09450			fusaric acid resistance family protein;(source:Araport11)
288	203	AT2G15420	Chr2	6723948	6728183	1.95365	2.18269	1.94501	6.08135	14.0634	19.1773	19.6917	52.9324	AT2G15420	myosin heavy chain-related		myosin heavy chain-like protein;(source:Araport11)
289	222	AT4G15330	Chr4	8751387	8753157	1.85065	2.11216	2.11827	6.08108	11.7406	16.9466	23.0371	51.7243	CYP705A1			cytochrome P450
290	361	AT5G35066	Chr5	13332537	13332650	2.08755	1.88018	2.11153	6.07926	15.3506	11.5338	19.662	46.5464	None	None	None	None
291	430	AT5G26130	Chr5	9128110	9128610	2.03818	2.18442	1.85645	6.07905	13.7349	16.2043	14.4828	44.422	AT5G26130	CAP (Cysteine-rich secretory proteins	Antigen 5	and Pathogenesis-related 1 protein) superfamily protein
292	357	AT4G23590	Chr4	12307126	12309647	1.64127	2.52863	1.90771	6.07761	6.19094	25.3989	14.9804	46.5702	AT4G23590	Tyrosine transaminase family protein		Tyrosine transaminase family protein;(source:Araport11)
293	470	AT2G23510	Chr2	10011517	10013533	1.96844	2.35817	1.75076	6.07737	12.4621	20.8513	10.4106	43.724	SDT	spermidine disinapoyl acyltransferase	BAHD acyltransferase which transfers acyl-groups from different acyl-donors specifically to amines. Catalyzes the multisite acylation of spermidine. Uses caffeoyl/feruoyl/sinapoyl-CoA with the N1 and N10 positions of spermidine.	spermidine disinapoyl acyltransferase;(source:Araport11)
294	351	AT2G15110	Chr2	6554847	6557168	1.82902	2.47567	1.77214	6.07683	9.75355	23.8731	13.056	46.6826	AT2G15110	Protein of unknown function	DUF601
295	285	AT5G59310	Chr5	23925085	23925852	1.95723	2.33471	1.78354	6.07548	14.7078	21.5486	12.6561	48.9125	LTP4	lipid transfer protein 4	Encodes a member of the lipid transfer protein family. Proteins of this family are generally small (~9 kD)	basic
296	366	AT4G04650	Chr4	2353989	2355213	2.3871	2.13178	1.55596	6.07484	23.5993	15.6842	7.08764	46.3711	AT4G04650	RNA-directed DNA polymerase (reverse transcriptase)-related family protein		RNA-directed DNA polymerase (reverse transcriptase)-related family protein;(source:Araport11)
297	207	AT5G60780	Chr5	24450839	24452756	1.62674	2.51483	1.93259	6.07416	6.84032	30.1695	15.5992	52.609	NRT2.3	nitrate transporter 2.3	member of High affinity nitrate transporter family	nitrate transporter 2.3;(source:Araport11)
298	487	AT3G28917	Chr3	10924817	10925640	1.95523	2.06527	2.0528	6.0733	11.809	13.4351	18.103	43.3471	MIF2	mini zinc finger 2		mini zinc finger 2;(source:Araport11)
299	359	AT3G07380	Chr3	2360988	2362014	1.87097	1.90925	2.29203	6.07225	9.43568	11.2934	25.8237	46.5528	AT3G07380	Domain of unknown function (DUF23)		glycosyltransferase family protein (DUF23);(source:Araport11)
300	468	AT5G38950	Chr5	15590693	15591050	1.78307	2.10798	2.18076	6.07181	7.78301	15.1886	20.8164	43.788	AT5G38950	RmlC-like cupins superfamily protein		RmlC-like cupins superfamily protein;(source:Araport11)
301	399	AT1G60360	Chr1	22242748	22243731	2.25241	1.91977	1.89651	6.06869	18.7679	10.9085	15.6735	45.3499	AT1G60360	RING/U-box superfamily protein		RING/U-box superfamily protein;(source:Araport11)
302	387	AT3G53280	Chr3	19755704	19757613	2.10068	1.94937	2.01607	6.06612	16.7995	11.6681	17.2159	45.6835	CYP71B5	cytochrome p450 71b5	cytochrome P450 monooxygenase The mRNA is cell-to-cell mobile.	cytochrome p450 71b5;(source:Araport11)
303	545	AT1G35820	Chr1	13308119	13309257	1.95884	2.02555	2.08101	6.0654	12.6543	12.5607	17.0097	42.2247	AT1G35820			heat shock protein;(source:Araport11)
304	180	AT2G18640	Chr2	8083740	8084888	1.9583	2.57154	1.53526	6.0651	15.0159	31.9021	7.13791	54.0559	GGPS4	geranylgeranyl pyrophosphate synthase 4	Encodes an endoplasmic reticulum-targeted geranylgeranyl pyrophosphate synthase	geranylgeranyl pyrophosphate synthase 4;(source:Araport11)
305	275	AT1G17760	Chr1	6110107	6116617	2.05901	1.93686	2.06842	6.06429	15.1594	12.9514	21.2333	49.3441	CSTF77	Tetratricopeptide repeat (TPR)-like superfamily protein	Encodes a homolog of the mammalian protein CstF77	a polyadenylation factor subunit. RNA 3&#8242;-end?processing factor of antisense FLC transcript. Mediates silencing of the floral repressor gene FLC. Member of CstF complex.
306	464	AT3G25180	Chr3	9167284	9169282	2.10657	1.95936	1.99832	6.06425	15.8706	11.1601	16.8262	43.8569	CYP82G1	cytochrome P450	family 82	subfamily G
307	394	AT1G67110	Chr1	25061731	25065446	1.9212	2.17118	1.9709	6.06328	10.4424	15.8865	19.2087	45.5376	CYP735A2			cytochrome P450
308	253	AT4G19940	Chr4	10806195	10807532	1.70863	2.35946	1.99494	6.06303	7.69732	22.4836	20.2183	50.3992	AT4G19940	F-box and associated interaction domains-containing protein		F-box and associated interaction domains-containing protein;(source:Araport11)
309	445	AT5G41390	Chr5	16565303	16567483	2.03919	2.04524	1.97859	6.06302	13.1926	13.6988	17.2235	44.1149	AT5G41390	PLAC8 family protein		PLAC8 family protein;(source:Araport11)
310	298	AT1G56270	Chr1	21071017	21071650	1.93143	2.06341	2.06722	6.06206	12.8653	14.9263	20.6118	48.4034	AT1G56270			RPB1a;(source:Araport11)
311	419	AT2G17320	Chr2	7533480	7535942	1.8333	2.09174	2.13682	6.06186	8.70941	14.0319	21.9598	44.7011	AT2G17320			pantothenate kinase;(source:Araport11)
312	225	AT2G25820	Chr2	11014890	11015800	1.92142	2.22716	1.91116	6.05974	15.4797	17.4367	18.6216	51.538	ESE2	Integrase-type DNA-binding superfamily protein	encodes a member of the DREB subfamily A-4 of ERF/AP2 transcription factor family. The protein contains one AP2 domain. There are 17 members in this subfamily including TINY.	Integrase-type DNA-binding superfamily protein;(source:Araport11)
313	129	AT5G60070	Chr5	24190440	24192894	1.87272	2.20121	1.98564	6.05957	13.6784	20.5391	23.2539	57.4714	AT5G60070	ankyrin repeat family protein		ankyrin repeat family protein;(source:Araport11)
314	396	AT4G04030	Chr4	1936653	1937972	1.6979	2.59482	1.76667	6.05939	6.53484	27.3655	11.579	45.4793	AT4G04030			transcription repressor;(source:Araport11)
315	250	AT4G40090	Chr4	18580838	18581585	1.84248	2.09043	2.12512	6.05803	9.67686	15.1449	25.6699	50.4917	AGP3	arabinogalactan protein 3		arabinogalactan protein 3;(source:Araport11)
316	405	AT2G20900	Chr2	8989275	8993114	1.70112	2.26385	2.09135	6.05632	7.12176	18.1694	19.8175	45.1087	DGK5	diacylglycerol kinase 5		diacylglycerol kinase 5;(source:Araport11)
317	170	AT5G36290	Chr5	14302739	14305176	1.81525	1.96489	2.27583	6.05597	9.47483	12.8012	32.2196	54.4956	AT5G36290	Uncharacterized protein family (UPF0016)	Member of the UPF0016 family of membrane proteins	belongs to the conserved group of Mn/Ca transporters.
318	326	AT5G26620	Chr5	9366697	9366963	2.24367	1.65555	2.15515	6.05437	18.7105	6.35536	22.402	47.4679	AT5G26620			hypothetical protein;(source:Araport11)
319	199	AT5G32590	Chr5	12221589	12224322	1.79878	2.17116	2.08076	6.0507	10.7608	17.7986	24.559	53.1184	AT5G32590	myosin heavy chain-related		myosin heavy chain-like protein;(source:Araport11)
320	379	AT3G29300	Chr3	11247011	11247652	1.8333	1.97641	2.24054	6.05025	8.70941	12.6956	24.6747	46.0797	AT3G29300			transmembrane protein;(source:Araport11)
321	417	AT3G47340	Chr3	17437884	17441243	2.19103	2.01231	1.84611	6.04945	20.1174	12.2747	12.3308	44.7229	ASN1		encodes a glutamine-dependent asparagine synthetase	the predicted ASN1 peptide contains a purF-type glutamine-binding domain
322	537	AT5G40310	Chr5	16113272	16115816	1.82303	2.03879	2.18718	6.049	9.48493	12.8492	20.0902	42.4243	AT5G40310			Exonuclease family protein;(source:Araport11)
323	643	AT3G11860	Chr3	3744816	3746850	1.9902	2.09671	1.96203	6.04894	12.3124	14.4669	13.8984	40.6777	AT3G11860			sterile alpha motif (SAM) domain protein;(source:Araport11)
324	373	AT5G56920	Chr5	23024896	23025915	1.60742	2.44073	2.00074	6.04889	5.86633	23.098	17.2678	46.2321	AT5G56920	Cystatin/monellin superfamily protein		Cystatin/monellin superfamily protein;(source:Araport11)
325	232	AT2G37590	Chr2	15769121	15770619	2.14415	2.29461	1.60965	6.04841	19.49	22.2923	9.39352	51.1758	DOF2.4	DNA binding with one finger 2.4	PEAR protein involved in the formation of a short-range concentration gradient that peaks at protophloem sieve elements	and activates gene expression that promotes radial growth. Locally promotes transcription of inhibitory HD-ZIP III genes
326	281	AT4G17245	Chr4	9669365	9670005	2.0045	2.32642	1.71705	6.04797	14.7599	21.9481	12.406	49.114	AT4G17245	RING/U-box superfamily protein		RING/U-box superfamily protein;(source:Araport11)
327	342	AT3G43833	Chr3	15687554	15688773	1.78399	1.97629	2.28725	6.04753	9.72859	12.3152	24.9541	46.9979	AT3G43833			hypothetical protein;(source:Araport11)
328	435	AT1G34050	Chr1	12393495	12396006	2.27177	2.241	1.53459	6.04736	19.6477	17.8749	6.7768	44.2994	AT1G34050	Ankyrin repeat family protein		Ankyrin repeat family protein;(source:Araport11)
329	432	AT1G33940	Chr1	12330576	12332785	2.10872	2.17116	1.76705	6.04693	15.56	17.7986	11.0482	44.4068	AT1G33940			Serine/Threonine-kinase ULK4-like protein;(source:Araport11)
330	95	AT5G12043	Chr5	3888760	3888894	1.69921	2.12225	2.22054	6.042	9.01026	17.1467	34.6213	60.7783	AT5G12043		This gene encodes a small protein and has either evidence of transcription or purifying selection.	hypothetical protein;(source:Araport11)
331	367	AT5G38940	Chr5	15588757	15589666	2.0809	2.01718	1.94316	6.04124	15.822	13.6235	16.9108	46.3563	AT5G38940			RmlC-like cupins superfamily protein;(source:Araport11)
332	190	AT1G25530	Chr1	8964544	8967428	1.74863	1.8661	2.42508	6.03981	8.76871	10.9022	33.7635	53.4344	AT1G25530	Transmembrane amino acid transporter family protein		Transmembrane amino acid transporter family protein;(source:Araport11)
333	195	AT3G14530	Chr3	4879112	4880448	1.56328	2.72465	1.75168	6.03961	6.57054	32.9794	13.7831	53.333	AT3G14530	Terpenoid synthases superfamily protein	Chloroplast localized GFDP synthase.	Terpenoid synthases superfamily protein;(source:Araport11)
334	458	AT4G33840	Chr4	16223501	16226153	1.95521	2.36976	1.71327	6.03824	12.9475	20.9408	10.0757	43.964	AT4G33840	Glycosyl hydrolase family 10 protein		Glycosyl hydrolase family 10 protein;(source:Araport11)
335	265	AT2G30210	Chr2	12887446	12889874	2.09631	1.97249	1.96889	6.03769	17.5822	12.1851	19.9018	49.6691	LAC3	laccase 3	putative laccase	a member of laccase family of genes (17 members in Arabidopsis).
336	201	AT2G43140	Chr2	17931525	17935686	1.76763	1.94476	2.32522	6.03761	9.49945	13.3881	30.1204	53.0079	AT2G43140	basic helix-loop-helix (bHLH) DNA-binding superfamily protein	bHLH129 is a nuclear localized basic helix loop helix protein. It has been shown to function as a transcriptional repressor. Overexpression of bHLH129 regulates root elongation and ABA response.	basic helix-loop-helix (bHLH) DNA-binding superfamily protein;(source:Araport11)
337	657	AT4G13560	Chr4	7879561	7880383	1.95229	2.19408	1.89084	6.03721	11.1996	16.4737	12.8196	40.4929	UNE15			Late embryogenesis abundant protein (LEA) family protein;(source:Araport11)
338	391	AT2G26700	Chr2	11368596	11371099	1.9612	2.23345	1.84168	6.03633	13.2721	19.4805	12.8566	45.6092	PID2	AGC (cAMP-dependent	cGMP-dependent and protein kinase C) kinase family protein	Member of AGC VIIIa Kinase gene family. Encodes PID2
339	625	AT1G24220	Chr1	8578658	8582413	1.83673	2.11822	2.08101	6.03596	9.28971	14.6394	17.0097	40.9388	AT1G24220			paired amphipathic helix repeat-containing protein;(source:Araport11)
340	571	AT3G42870	Chr3	14949456	14951279	1.80819	2.02903	2.1978	6.03502	8.24153	13.1781	20.4088	41.8284	AT3G42870			heat shock protein;(source:Araport11)
341	533	AT3G45260	Chr3	16596381	16598698	1.92386	1.97141	2.13963	6.0349	11.0248	11.5706	19.921	42.5164	AT3G45260		BIB is a member of the BIRD family of zinc finger proteins that includes JKD. BIB functions redundantly with JKD to retain SHR in the nucleus and thereby restrict SHR movement in root tissues.	C2H2-like zinc finger protein;(source:Araport11)
342	340	AT4G24650	Chr4	12720394	12721443	2.24566	1.85433	1.93403	6.03402	20.5688	11.5209	14.9935	47.0832	IPT4	isopentenyltransferase 4	AB061402 Arabidopsis thaliana AtIPT4 mRNA for cytokinin synthase	complete cds
343	346	AT3G55650	Chr3	20647085	20648617	2.31973	1.94371	1.77016	6.0336	24.7523	11.0745	10.9501	46.7769	AT3G55650	Pyruvate kinase family protein		Pyruvate kinase family protein;(source:Araport11)
344	269	AT5G42905	Chr5	17201414	17202323	1.95932	2.26216	1.80968	6.03116	15.3281	19.7184	14.5812	49.6277	AT5G42905	Polynucleotidyl transferase	ribonuclease H-like superfamily protein
345	345	AT4G22400	Chr4	11816729	11817912	1.65763	2.54502	1.82752	6.03017	6.87799	26.6597	13.4028	46.9405	AT4G22400			hypothetical protein;(source:Araport11)
346	474	AT2G21010	Chr2	9020944	9021870	1.74353	2.39624	1.89012	6.02989	7.54516	21.6599	14.4604	43.6655	AT2G21010	Calcium-dependent lipid-binding (CaLB domain) family protein	C2 domain-containing protein. Possible pseudogene of AT2G20990.	Calcium-dependent lipid-binding (CaLB domain) family protein;(source:Araport11)
347	358	AT3G24650	Chr3	8997370	9001063	2.32013	2.0121	1.6972	6.02943	22.2058	13.6966	10.6504	46.5528	ABI3	AP2/B3-like transcriptional factor family protein	Homologous to the maize transcription factor Viviparous-1. Full length ABI3 protein binds to the highly conserved RY motif [DNA motif CATGCA(TG)]	present in many seed-specific promoters
348	420	AT5G15680	Chr5	5100984	5111029	1.84818	2.35652	1.82299	6.02769	12.1771	20.5851	11.9363	44.6985	AT5G15680	ARM repeat superfamily protein		ARM repeat superfamily protein;(source:Araport11)
349	655	AT2G27990	Chr2	11921433	11924698	2.17233	2.21973	1.63464	6.0267	16.1447	17.1076	7.25808	40.5104	BLH8		Encodes a BEL1-like homeobox gene that functions together with PNY in meristem maintenance by regulating the allocation process during vegetative and reproductive development. Both gene products are required for the competence of the SAM to respond properly to floral inductive signals.	BEL1-like homeodomain 8;(source:Araport11)
350	380	AT5G53210	Chr5	21586606	21588941	1.85841	2.39555	1.77242	6.02638	9.19175	24.03	12.7905	46.0123	SPCH		Encodes a basic helix-loop-helix (bHLH) transcription factor that is necessary and sufficient for the asymmetric divisions that establish the stomatal lineage in Arabidopsis thaliana. Expression of SPCH in young epidermal cells allows these cells to make asymmetric divisions. SPCH is a substrate of a kinase MPK3 and MPK6. Its transcript levels change after inducing MUTE expression in a mute backg…	basic helix-loop-helix (bHLH) DNA-binding superfamily protein;(source:Araport11)
351	377	AT3G29636	Chr3	11467964	11468857	2.22103	2.1316	1.67314	6.02577	18.7786	18.0546	9.28244	46.1156	AT3G29636	transferase-related		transferase-like protein;(source:Araport11)
352	649	AT1G34490	Chr1	12609482	12610495	1.99295	2.26385	1.76793	6.02473	12.4305	18.1694	9.99009	40.59	AT1G34490	MBOAT (membrane bound O-acyl transferase) family protein		MBOAT (membrane bound O-acyl transferase) family protein;(source:Araport11)
353	392	AT2G36695	Chr2	15382661	15383440	2.32302	1.69238	2.00743	6.02283	20.0703	6.91527	18.59	45.5756	AT2G36695			hypothetical protein;(source:Araport11)
354	251	AT5G38190	Chr5	15234188	15237906	1.65997	2.52839	1.83406	6.02242	7.4979	25.7944	17.1339	50.4262	AT5G38190			myosin heavy chain-like protein;(source:Araport11)
355	752	AT1G47497	Chr1	17431009	17432401	2.12211	1.99907	1.90051	6.02169	14.9165	11.9919	12.2663	39.1747	AT1G47497	Polynucleotidyl transferase	ribonuclease H-like superfamily protein
356	354	AT3G44220	Chr3	15928160	15929758	1.7096	2.1498	2.16223	6.02163	7.47996	15.6226	23.5188	46.6214	AT3G44220	Late embryogenesis abundant (LEA) hydroxyproline-rich glycoprotein family		Late embryogenesis abundant (LEA) hydroxyproline-rich glycoprotein family;(source:Araport11)
357	483	AT3G43574	Chr3	15479819	15480028	1.91412	2.18919	1.91786	6.02117	11.6726	17.748	14.0312	43.4518	AT3G43574			beta-galactosidase-like protein;(source:Araport11)
358	501	AT5G54370	Chr5	22075283	22076777	1.96258	2.03608	2.02106	6.01972	13.661	12.8897	16.5296	43.0803	AT5G54370	Late embryogenesis abundant (LEA) protein-related		Late embryogenesis abundant (LEA) protein-like protein;(source:Araport11)
359	595	AT3G29255	Chr3	11209586	11213909	1.84038	1.98583	2.19247	6.01868	8.93321	11.7122	20.7806	41.426	AT3G29255	catalytics;intramolecular transferases		Putative pentacyclic triterpene synthase 7;(source:Araport11)
360	456	AT4G13280	Chr4	7733114	7736745	1.72029	1.86668	2.43138	6.01835	6.68897	9.31712	27.9771	43.9832	TPS12		Catalyzes the conversion of farnesyl diphosphate to (Z)-gamma-bisabolene and the additional minor products E-nerolidol and alpha-bisabolol. Expressed in cortex and sub-epidermal layers of roots	leaf hydathodes and flower stigmata. Induced by wounding.
361	318	AT3G20580	Chr3	7187856	7190562	1.71571	2.39889	1.90187	6.01647	8.55979	24.3371	14.7849	47.6818	COBL10	COBRA-like protein 10 precursor		COBRA-like protein 10 precursor;(source:Araport11)
362	363	AT5G43350	Chr5	17399789	17401949	2.00443	2.2856	1.72546	6.01549	15.2193	21.4541	9.82243	46.4958	PHT1;1	phosphate transporter 1;1	Encodes an inorganic phosphate transporter Pht1;1. Mutants display enhanced arsenic accumulation. Under high arsenate concentrations	PHT1;1 levels are reduced and it is delocalized from the plasma membrane. Members of the Pht1 family of phosphate transporters include: Pht1;1/At5g43350
363	223	AT5G25330	Chr5	8791513	8792813	1.63564	2.13602	2.24374	6.0154	7.17849	18.5062	25.9923	51.677	AT5G25330	Core-2/I-branching beta-1	6-N-acetylglucosaminyltransferase family protein
364	121	AT5G26667	Chr5	9275947	9278596	1.74829	1.93647	2.32836	6.01312	10.0755	12.3027	35.9451	58.3233	PYR6		encodes a uridine 5 Prime-monophosphate (UMP)/cytidine 5 Prime-monophosphate (CMP) kinase.The mRNA is cell-to-cell mobile.	P-loop containing nucleoside triphosphate hydrolases superfamily protein;(source:Araport11)
365	457	AT5G35735	Chr5	13900752	13902997	1.84749	2.16283	2.00074	6.01106	10.7731	15.9367	17.2678	43.9776	AT5G35735	Auxin-responsive family protein		Auxin-responsive family protein;(source:Araport11)
366	451	AT2G06645	Chr2	2647991	2649647	1.71644	1.94612	2.34645	6.00901	8.05173	10.8884	25.097	44.0371	AT2G06645			hypothetical protein;(source:Araport11)
367	653	AT5G26262	Chr5	9203285	9203392	2.10151	1.9064	2.00083	6.00874	14.5719	10.0897	15.8723	40.5339	AT5G26262		This gene encodes a small protein and has either evidence of transcription or purifying selection.	hypothetical protein;(source:Araport11)
368	569	AT3G29790	Chr3	11693095	11693622	1.7147	2.44919	1.84484	6.00873	6.90166	23.1238	11.8138	41.8393	AT3G29790			hypothetical protein;(source:Araport11)
369	764	AT5G05900	Chr5	1774513	1776381	2.07188	2.23737	1.69878	6.00803	13.7349	17.5039	7.7631	39.0019	AT5G05900	UDP-Glycosyltransferase superfamily protein		UDP-Glycosyltransferase superfamily protein;(source:Araport11)
370	267	AT2G19970	Chr2	8623730	8624476	1.72396	2.09553	2.18743	6.00692	8.70268	16.1998	24.7379	49.6404	AT2G19970	CAP (Cysteine-rich secretory proteins	Antigen 5	and Pathogenesis-related 1 protein) superfamily protein
371	400	AT1G36150	Chr1	13528257	13529470	2.0477	1.99907	1.95985	6.00662	14.9463	11.9919	18.4076	45.3458	AT1G36150	Bifunctional inhibitor/lipid-transfer protein/seed storage 2S albumin superfamily protein		Bifunctional inhibitor/lipid-transfer protein/seed storage 2S albumin superfamily protein;(source:Araport11)
372	344	AT1G79840	Chr1	30036956	30041440	1.93908	1.99376	2.07314	6.00598	12.5895	13.6844	20.6732	46.9471	GL2		Glabra 2	a homeodomain protein affects epidermal cell identity including trichomes
373	516	AT1G14110	Chr1	4830297	4831915	2.17123	2.07017	1.76416	6.00556	16.3137	15.6329	10.8839	42.8305	FUT9	fucosyltransferase 9	member of xyloglucan fucosyltransferase family	fucosyltransferase 9;(source:Araport11)
374	568	AT5G28450	Chr5	10372938	10374190	1.92545	2.18627	1.89216	6.00388	11.8657	17.4026	12.5793	41.8476	AT5G28450	Chlorophyll A-B binding family protein		Chlorophyll A-B binding family protein;(source:Araport11)
375	502	AT3G25190	Chr3	9174457	9175776	1.64516	2.383	1.97556	6.00372	6.1223	21.2997	15.6535	43.0755	AT3G25190	Vacuolar iron transporter (VIT) family protein	The gene encodes nodulin-like21 whose transcript abundance was repressed under conditions of Fe-deficient growth.	Vacuolar iron transporter (VIT) family protein;(source:Araport11)
376	438	AT5G53730	Chr5	21807974	21808810	1.89179	2.27484	1.83265	5.99928	12.0646	20.1761	11.9468	44.1875	AT5G53730	Late embryogenesis abundant (LEA) hydroxyproline-rich glycoprotein family	Phloem specific membrane protein. Overexpression causes defects in sugar export with reduced levels of phloem sugars.	Late embryogenesis abundant (LEA) hydroxyproline-rich glycoprotein family;(source:Araport11)
377	264	AT2G36120	Chr2	15165437	15166465	1.96389	2.14036	1.89352	5.99777	14.7002	17.7705	17.206	49.6767	DOT1	Glycine-rich protein family	Encodes a glycine rich protein that is involved in leaf vascular patterning. dot1 mutants have an aberrant open-class venation pattern in leaves and cotyledons	as well as several other leaf development defects. The mRNA is cell-to-cell mobile.
378	611	AT4G13290	Chr4	7740283	7742857	1.98398	1.95936	2.05332	5.99666	11.7641	11.1601	18.2788	41.203	CYP71A19	cytochrome P450	family 71	subfamily A
379	722	AT4G13610	Chr4	7915022	7921231	2.04677	2.1447	1.80293	5.9944	13.1567	15.2572	11.0219	39.4358	MEE57	DNA (cytosine-5-)-methyltransferase family protein		DNA (cytosine-5-)-methyltransferase family protein;(source:Araport11)
380	410	AT5G35390	Chr5	13596873	13598976	1.77191	2.43515	1.78726	5.99432	8.99385	23.6026	12.2911	44.8875	PRK1	Leucine-rich repeat protein kinase family protein	Encodes a member of the receptor-like kinase family of genes. In pollen tubes	it accumulates in the plasma membrane of the apical growing tip through the process of exocytosis.
381	228	AT1G12090	Chr1	4089847	4090725	1.89312	1.91447	2.18567	5.99326	10.2119	12.9583	28.1153	51.2855	ELP	extensin-like protein	extensin-like protein (ELP)	extensin-like protein;(source:Araport11)
382	339	AT3G21460	Chr3	7557384	7557958	1.83932	1.91297	2.24054	5.99283	10.0993	12.3092	24.6747	47.0832	AT3G21460	Glutaredoxin family protein	Encodes a member of the CC-type glutaredoxin (ROXY) family that has been shown to interact with the transcription factor TGA2 and suppress ORA59 promoter activity.	Glutaredoxin family protein;(source:Araport11)
383	408	AT5G05260	Chr5	1559778	1561765	1.81603	2.43582	1.73861	5.99046	10.571	24.3568	10.0239	44.9517	CYP79A2		Encodes cytochrome P450 CYP79A2.	phenylalanine N-monooxygenase-like protein;(source:Araport11)
384	471	AT1G64340	Chr1	23878125	23881073	1.72995	2.02011	2.24027	5.99033	7.5457	14.4683	21.7055	43.7195	AT1G64340			Serine/Threonine-kinase;(source:Araport11)
385	348	AT1G27480	Chr1	9544514	9546285	1.90102	2.13562	1.95337	5.99001	13.2908	16.0263	17.4428	46.7599	AT1G27480	alpha/beta-Hydrolases superfamily protein		alpha/beta-Hydrolases superfamily protein;(source:Araport11)
386	319	AT3G19160	Chr3	6621988	6623278	1.87061	1.94998	2.16903	5.98962	11.4927	12.684	23.5003	47.677	IPT8	ATP/ADP isopentenyltransferases	Encodes cytokinin synthase.	ATP/ADP isopentenyltransferase;(source:Araport11)
387	613	AT1G47765	Chr1	17574906	17576092	1.90002	2.18442	1.90354	5.98798	10.97	16.2043	13.9429	41.1172	AT1G47765	F-box and associated interaction domains-containing protein		F-box and associated interaction domains-containing protein;(source:Araport11)
388	369	AT4G08620	Chr4	5500313	5506265	1.83229	2.21089	1.94426	5.98744	10.7433	16.8473	18.7347	46.3253	SULTR1;1	sulphate transporter 1;1	Encodes a high-afÂ®nity sulfate transporter. Contains STAS domain. Expressed in roots and guard cells. Up-regulated by sulfur deficiency.	sulfate transporter 1;(source:Araport11)
389	531	AT5G12090	Chr5	3909703	3910877	1.90591	1.81692	2.26423	5.98706	10.5414	8.43704	23.5765	42.5549	AT5G12090	Protein kinase superfamily protein		Protein kinase superfamily protein;(source:Araport11)
390	341	AT4G11650	Chr4	7024856	7026146	2.09778	1.84362	2.0448	5.9862	15.8811	10.4027	20.797	47.0808	OSM34	osmotin 34	Osmotin-like protein; functions as a positive regulator in the generation of ABA responses and is under post-translational control.	osmotin 34;(source:Araport11)
391	640	AT1G32770	Chr1	11865343	11866950	1.85986	2.17118	1.95496	5.986	9.88813	15.8865	14.9307	40.7053	NAC012	NAC domain containing protein 12	Encodes SND1	a NAC Domain transcription factor involved in secondary wall biosynthesis in fibers. Expressed specifically in interfascicular fibers and xylary fibers in stems. Expressed in the procambium of stem inflorescences and root. May act as a negative regulator of secondary wall thickening in xylary fibers. Acts redundantly with NST1 to control development of secondary walls in siliques.
392	530	AT1G66620	Chr1	24852806	24854153	1.94959	1.82697	2.20929	5.98585	11.8582	8.57145	22.1297	42.5594	AT1G66620	Protein with RING/U-box and TRAF-like domains		Protein with RING/U-box and TRAF-like domain;(source:Araport11)
393	215	AT5G56300	Chr5	22799507	22801692	1.83974	2.04948	2.09552	5.98474	12.0123	15.0006	25.3432	52.3561	GAMT2	gibberellic acid methyltransferase 2	A member of the Arabidopsis SABATH methyltransferase gene family. Encodes GAMT2	a methyltransferase that uses S-adenosine-L-methionine (SAM) as a methyl donor to methylate the carboxyl group of GAs
394	651	AT1G33720	Chr1	12220897	12224000	1.79563	1.95936	2.22965	5.98464	8.01053	11.1601	21.3785	40.5491	CYP76C6			cytochrome P450
395	507	AT5G24090	Chr5	8143699	8145252	2.38164	1.89316	1.70806	5.98286	23.1352	9.82902	10.0226	42.9868	CHIA	chitinase A	Chitinase A (class III) expressed exclusively under environmental stress conditions. Shown be a plant lysozyme involved in plant immunity.	chitinase A;(source:Araport11)
396	259	AT5G64100	Chr5	25650641	25652123	1.4898	2.40811	2.0833	5.98121	4.38496	25.2543	20.4079	50.0472	AT5G64100	Peroxidase superfamily protein	Class III peroxidase cell wall-targeted protein localized to the micropylar endosperm facing the radicle. Involved in seed germination.	Peroxidase superfamily protein;(source:Araport11)
397	321	AT1G54860	Chr1	20457421	20458631	1.44372	2.15794	2.37834	5.98	3.08337	15.5704	28.9832	47.637	AT1G54860	Glycoprotein membrane precursor GPI-anchored		Glycoprotein membrane precursor GPI-anchored;(source:Araport11)
398	296	AT5G23950	Chr5	8082744	8083604	1.7215	2.57942	1.6774	5.97832	9.13873	29.1489	10.1762	48.4638	AT5G23950			Calcium-dependent lipid-binding (CaLB domain) family protein;(source:Araport11)
399	488	AT4G22490	Chr4	11849701	11850331	2.08018	1.90215	1.99578	5.97811	15.9757	10.9734	16.3868	43.3359	AT4G22490	Bifunctional inhibitor/lipid-transfer protein/seed storage 2S albumin superfamily protein		Bifunctional inhibitor/lipid-transfer protein/seed storage 2S albumin superfamily protein;(source:Araport11)
400	360	AT4G22070	Chr4	11691378	11694392	1.8225	1.96996	2.18533	5.97779	11.0334	11.9919	23.5218	46.5471	WRKY31		member of WRKY Transcription Factor; Group II-b	WRKY DNA-binding protein 31;(source:Araport11)
401	336	AT4G12550	Chr4	7439115	7439805	2.10161	1.80633	2.0694	5.97734	16.6452	8.8142	21.7654	47.2248	AIR1	Auxin-Induced in Root cultures 1	isolated from differential screening of a cDNA library from auxin-treated root culture. encodes a protein that is related to a large family of proteins that consist of a proline-rich or glycine-rich N-terminus and a hydrophobic	possibly membrane spanning C-terminus.
402	154	AT4G09587	Chr4	6062978	6063118	1.57546	2.19742	2.20402	5.9769	6.40961	18.7835	30.2706	55.4637	None	None	None	None
403	493	AT1G62940	Chr1	23310535	23312747	2.16789	2.13743	1.67145	5.97677	19.7247	15.1442	8.35964	43.2285	ACOS5	acyl-CoA synthetase 5	encodes an acyl-CoA synthetase	has in vitro activity towards medium- to long-chain fatty acids and their hydroxylated derivatives. Expressed in the tapetum. Involved in pollen wall exine formation. Null mutants were devoid of pollen grains at anther maturity and were completely male sterile.
404	216	AT4G29640	Chr4	14525830	14526870	1.91393	2.28709	1.7746	5.97562	13.687	23.3234	15.2525	52.2629	AT4G29640	Cytidine/deoxycytidylate deaminase family protein		Cytidine/deoxycytidylate deaminase family protein;(source:Araport11)
405	475	AT1G68200	Chr1	25562118	25563948	1.75963	2.14293	2.073	5.97556	7.61602	16.7084	19.3116	43.636	AT1G68200			Zinc finger C-x8-C-x5-C-x3-H type family protein;(source:Araport11)
406	414	AT5G63600	Chr5	25460684	25462458	1.93813	2.03073	2.00352	5.97238	14.1785	12.8124	17.7967	44.7876	FLS5	flavonol synthase 5	encodes a protein whose sequence is similar to flavonol synthase	flavonol synthase 5;(source:Araport11)
407	580	AT3G09370	Chr3	2879366	2882267	1.95987	2.29266	1.71981	5.97234	13.8994	19.1114	8.68376	41.6946	MYB3R-3		C-myb-like transcription factor (MYB3R3) mRNA. It is a target of CDK phosphorylation and blocks cell division in response to DNA damage.	myb domain protein 3r-3;(source:Araport11)
408	270	AT1G26410	Chr1	9138675	9140439	1.88477	2.11805	1.96722	5.97004	12.7738	18.229	18.593	49.5958	AT1G26410	FAD-binding Berberine family protein		FAD-binding Berberine family protein;(source:Araport11)
409	427	AT2G16190	Chr2	7020486	7021601	1.84066	2.17724	1.951	5.9689	10.8342	17.4319	16.2254	44.4915	AT2G16190			hypothetical protein;(source:Araport11)
410	161	AT4G29620	Chr4	14519863	14521087	1.76638	2.53246	1.66661	5.96545	12.7882	31.6588	10.4743	54.9213	AT4G29620	Cytidine/deoxycytidylate deaminase family protein		Cytidine/deoxycytidylate deaminase family protein;(source:Araport11)
411	213	AT3G19920	Chr3	6929711	6931806	2.0849	2.06796	1.81154	5.9644	20.0801	16.193	16.15	52.4231	AT3G19920			BTB/POZ domain protein;(source:Araport11)
412	423	AT5G07650	Chr5	2416375	2421814	2.51217	1.60191	1.8496	5.96368	27.1233	4.86906	12.586	44.5784	AT5G07650			Actin-binding FH2 protein;(source:Araport11)
413	450	AT3G28830	Chr3	10831168	10833284	1.84412	2.35773	1.75856	5.96041	11.1357	22.1049	10.8255	44.0661	AT3G28830	Protein of unknown function (DUF1216)		mucin-like protein
414	353	AT5G65340	Chr5	26113398	26114489	1.53358	2.35911	2.06752	5.96021	5.29543	22.0216	19.3548	46.6718	AT5G65340	Protein of unknown function	DUF617
415	441	AT2G34700	Chr2	14634134	14635627	1.74666	2.01755	2.19574	5.95995	7.68738	13.8663	22.6055	44.1592	AT2G34700	Pollen Ole e 1 allergen and extensin family protein		Pollen Ole e 1 allergen and extensin family protein;(source:Araport11)
416	768	AT1G44085	Chr1	16758110	16758508	1.90255	1.99907	2.05802	5.95964	10.1641	11.9919	16.8018	38.9578	AT1G44085	glycine-rich protein		glycine-rich protein;(source:Araport11)
417	204	AT1G30720	Chr1	10898172	10899912	1.46445	2.49341	2.00023	5.95809	4.97388	29.2789	18.5725	52.8253	AT1G30720	FAD-binding Berberine family protein		FAD-binding Berberine family protein;(source:Araport11)
418	282	AT1G31750	Chr1	11370659	11372077	1.98573	1.93074	2.04072	5.95719	15.4442	11.7122	21.8379	48.9943	AT1G31750	proline-rich family protein		proline-rich family protein;(source:Araport11)
419	701	AT5G44490	Chr5	17924035	17925843	1.90137	2.13146	1.92424	5.95707	11.1257	14.9476	13.7424	39.8157	AT5G44490			FBD
420	425	AT5G01330	Chr5	132319	134862	1.90514	1.94962	2.1006	5.95536	12.9741	11.446	20.1175	44.5376	PDC3	pyruvate decarboxylase-3	pyruvate decarboxylase	pyruvate decarboxylase-3;(source:Araport11)
421	721	AT5G37990	Chr5	15133737	15135500	1.98218	2.09174	1.87928	5.9532	13.6609	14.0319	11.7521	39.4449	AT5G37990	S-adenosyl-L-methionine-dependent methyltransferases superfamily protein	SABATH family methyltransferase.	S-adenosyl-L-methionine-dependent methyltransferase superfamily protein;(source:Araport11)
422	669	AT3G60990	Chr3	22569283	22569973	2.00219	2.31681	1.63379	5.95279	12.431	19.5339	8.34742	40.3123	AT3G60990	Domain of unknown function (DUF23)		glycosyltransferase family protein (DUF23);(source:Araport11)
423	562	AT5G45590	Chr5	18484450	18486284	1.78744	2.03607	2.12916	5.95267	8.3315	13.4557	20.1433	41.9305	AT5G45590	Ribosomal protein L35		Ribosomal protein L35;(source:Araport11)
424	421	AT4G29920	Chr4	14632653	14635885	1.50819	2.48928	1.95184	5.94931	4.72182	24.5206	15.4464	44.6888	AT4G29920		Encodes a member of an eight-gene family (SMAX1 and SMAX1-like) that has weak similarity to AtHSP101	a ClpB chaperonin required for thermotolerance. Loss of function mutants show increased sensitivity to salt stress and drought.
425	608	AT3G55100	Chr3	20420290	20422340	2.1071	1.98457	1.85649	5.94816	15.7952	12.3774	13.1006	41.2732	ABCG17			ABC-2 type transporter family protein;(source:Araport11)
426	217	AT3G60870	Chr3	22493204	22494001	1.71636	2.66898	1.56241	5.94775	11.3281	32.081	8.78451	52.1936	AHL18	AT-hook motif nuclear-localized protein 18	Encodes an AT hook domain containing protein that	when overexpressed
427	300	AT1G05580	Chr1	1665433	1668904	1.71215	2.27042	1.96478	5.94735	8.54752	22.8473	16.8308	48.2256	CHX23	cation/H+ exchanger 23	member of Putative Na+/H+ antiporter family	cation/H+ exchanger 23;(source:Araport11)
428	529	AT5G28823	Chr5	10837849	10839826	1.87445	2.35865	1.71327	5.94637	11.0552	21.4323	10.0757	42.5632	AT5G28823			hypothetical protein;(source:Araport11)
429	567	AT3G28820	Chr3	10827647	10829396	1.7894	2.22979	1.92682	5.94601	8.79084	17.3791	15.6822	41.8521	AT3G28820	Protein of unknown function (DUF1216)		mediator of RNA polymerase II transcription subunit-like protein
430	256	AT2G06908	Chr2	2815398	2816349	1.62856	2.36094	1.95544	5.94494	6.90445	24.7124	18.6619	50.2788	AT2G06908			hypothetical protein;(source:Araport11)
431	402	AT5G51930	Chr5	21101123	21103568	1.99569	1.97622	1.97099	5.9429	16.0318	12.0926	17.1227	45.2471	AT5G51930			Glucose-methanol-choline (GMC) oxidoreductase family protein;(source:Araport11)
432	755	AT4G15340	Chr4	8754480	8760589	2.00834	2.06527	1.86897	5.94258	13.0679	13.4351	12.6556	39.1586	PEN1		Encodes a protein that catalyzes the production of the tricyclic triterpene arabidiol when expressed in yeast.	pentacyclic triterpene synthase 1;(source:Araport11)
433	808	AT2G37770	Chr2	15834867	15837001	2.10955	2.1447	1.68604	5.94029	14.6193	15.2572	8.62047	38.497	ChlAKR	NAD(P)-linked oxidoreductase superfamily protein	Encodes an NADPH-dependent aldo-keto reductase that can act on a wide variety of substrates in vitro including saturated and unsaturated aldehydes	steroids
434	599	AT3G29450	Chr3	11322669	11324582	1.64495	1.95936	2.33583	5.94014	5.4723	11.1601	24.7474	41.3798	AT3G29450	General transcription factor 2-related zinc finger protein		General transcription factor 2-related zinc finger protein;(source:Araport11)
435	733	AT1G20750	Chr1	7203302	7208998	2.33557	1.68134	1.92175	5.93866	20.413	6.07193	12.7905	39.2754	AT1G20750	RAD3-like DNA-binding helicase protein		RAD3-like DNA-binding helicase protein;(source:Araport11)
436	588	AT3G32904	Chr3	13451438	13452807	2.26629	1.87677	1.79523	5.93829	19.4373	10.8884	11.2188	41.5445	AT3G32904			Myb/SANT-like DNA-binding domain protein;(source:Araport11)
437	449	AT1G62690	Chr1	23210441	23211389	2.05531	2.07652	1.80602	5.93785	15.6632	16.1866	12.2362	44.086	AT1G62690			hypothetical protein;(source:Araport11)
438	806	AT5G17960	Chr5	5945665	5947464	1.8388	2.10498	1.99368	5.93746	9.43739	14.3344	14.7272	38.499	AT5G17960	Cysteine/Histidine-rich C1 domain family protein	Encodes a member of a Cys-rich protein family known as C1-clan proteins	that contains C1_2
439	631	AT2G14760	Chr2	6321587	6323397	1.74782	2.1447	2.0445	5.93702	7.4535	15.2572	18.1666	40.8773	AT2G14760	basic helix-loop-helix (bHLH) DNA-binding superfamily protein		basic helix-loop-helix (bHLH) DNA-binding superfamily protein;(source:Araport11)
440	231	AT3G56060	Chr3	20803133	20806013	1.52021	1.94274	2.47233	5.93528	4.92123	12.6273	33.6795	51.228	AT3G56060	Glucose-methanol-choline (GMC) oxidoreductase family protein		Glucose-methanol-choline (GMC) oxidoreductase family protein;(source:Araport11)
441	299	AT2G37730	Chr2	15822186	15824538	1.63213	1.99654	2.30657	5.93524	7.04359	13.0373	28.2741	48.355	AT2G37730	Protein of unknown function (DUF604)		glycosyltransferase (DUF604);(source:Araport11)
442	146	AT5G66400	Chr5	26518277	26519242	1.5985	2.53926	1.79728	5.93504	8.09725	32.0945	15.5882	55.7799	RAB18	Dehydrin family protein	Belongs to the dehydrin protein family	which contains highly conserved stretches of 7-17 residues that are repetitively scattered in their sequences
443	437	AT1G26450	Chr1	9148710	9150250	1.53485	2.2711	2.12882	5.93477	4.55279	19.3571	20.3188	44.2287	AT1G26450	Carbohydrate-binding X8 domain superfamily protein		Carbohydrate-binding X8 domain superfamily protein;(source:Araport11)
444	589	AT5G12930	Chr5	4082890	4085297	1.85712	1.99459	2.07917	5.93088	10.9439	12.9232	17.657	41.5241	AT5G12930			inactive rhomboid protein;(source:Araport11)
445	519	AT1G11920	Chr1	4023667	4025097	2.02593	1.80337	2.1006	5.9299	13.919	8.70808	20.1175	42.7446	AT1G11920	Pectin lyase-like superfamily protein		Pectin lyase-like superfamily protein;(source:Araport11)
446	498	AT1G35880	Chr1	13339851	13341228	2.09994	1.81609	2.01292	5.92895	14.8006	9.71616	18.6435	43.1603	AT1G35880			hypothetical protein;(source:Araport11)
447	284	AT5G24220	Chr5	8225861	8227551	1.64392	1.99936	2.28567	5.92895	7.15167	15.2572	26.5316	48.9405	AT5G24220	Lipase class 3-related protein		Lipase class 3-related protein;(source:Araport11)
448	119	AT1G12980	Chr1	4429718	4430965	1.83	2.11177	1.98715	5.92892	14.0667	19.5339	24.8355	58.4361	ESR1	Integrase-type DNA-binding superfamily protein	Encodes an AP2/ERF protein	is expressed in a subdomain of meristem stem cells
449	480	AT1G02310	Chr1	458133	460696	2.19559	2.16943	1.56303	5.92805	17.2238	18.5191	7.73689	43.4798	MAN1			Glycosyl hydrolase superfamily protein;(source:Araport11)
450	770	AT5G24740	Chr5	8469951	8489703	1.94421	2.36976	1.61333	5.9273	11.7005	20.9408	6.28467	38.926	AT5G24740		Encodes a vacuolar sorting protein that interacts with the plant-specific GRAS family transcription factor SHORT-ROOT and acts in a pathway that controls root growth and radial patterning. It provides a connections between gibberellic acid	SHR and PLT signaling in the root.
451	520	AT2G22060	Chr2	9380992	9382145	1.61932	2.16594	2.1412	5.92646	6.56915	17.2173	18.946	42.7325	AT2G22060			galactose oxidase/kelch repeat protein;(source:Araport11)
452	490	AT5G43610	Chr5	17519079	17521008	1.84226	2.36976	1.71443	5.92645	10.7416	20.9408	11.6103	43.2927	SUC6	sucrose-proton symporter 6		sucrose-proton symporter 6;(source:Araport11)
453	266	AT2G40370	Chr2	16858166	16860606	1.79397	2.05931	2.07064	5.92392	10.7256	16.4423	22.4766	49.6445	LAC5	laccase 5	putative laccase	a member of laccase family of genes (17 members in Arabidopsis). Together with DP1/DIR12 involved in neolignan biosynthesis via sinapoylcholine/feruloylcholine.
454	429	AT5G46540	Chr5	18877192	18882347	1.77516	2.34002	1.80857	5.92375	9.5784	21.4221	13.4487	44.4492	ABCB7	P-glycoprotein 7		P-glycoprotein 7;(source:Araport11)
455	684	AT3G44510	Chr3	16108100	16111188	1.94734	2.25061	1.72309	5.92104	12.3124	17.8352	9.92674	40.0743	AT3G44510			alpha/beta-Hydrolases superfamily protein;(source:Araport11)
456	659	AT1G47330	Chr1	17351050	17353875	1.84858	2.10308	1.96911	5.92077	9.5297	16.1627	14.7748	40.4672	AT1G47330			methyltransferase
457	605	AT3G42728	Chr3	14787740	14787859	1.54427	2.17867	2.1978	5.92074	4.67745	16.2043	20.4088	41.2905	None	None	None	None
458	424	AT4G33610	Chr4	16146261	16146993	1.84427	2.6213	1.45516	5.92073	11.7973	28.1694	4.60722	44.5739	AT4G33610	glycine-rich protein		glycine-rich protein;(source:Araport11)
459	617	AT3G30520	Chr3	12130340	12132173	1.85874	2.09174	1.96981	5.92029	11.0935	14.0319	15.9041	41.0295	AT3G30520			heat shock protein;(source:Araport11)
460	448	AT5G38030	Chr5	15171246	15175457	1.88453	2.26718	1.76632	5.91803	11.227	20.7643	12.1104	44.1017	AT5G38030	MATE efflux family protein	MATE transporter involved in auxin homeostasis in roots.	MATE efflux family protein;(source:Araport11)
461	289	AT5G39600	Chr5	15853929	15855192	1.68702	2.12002	2.10992	5.91696	7.72139	19.1827	21.7515	48.6556	AT5G39600			39S ribosomal protein;(source:Araport11)
462	726	AT4G15370	Chr4	8773786	8779685	1.77052	2.3207	1.82522	5.91644	7.55781	20.4992	11.3238	39.3808	BARS1		Encodes an oxidosqualene cyclase that primarily produces the tetracyclic triterpene baruol in vitro and when expressed in yeast. It can also make 22 other minor triterpenoid products with varying numbers of rings.	baruol synthase 1;(source:Araport11)
463	727	AT5G44160	Chr5	17772941	17775686	2.1257	1.99505	1.79565	5.9164	15.2442	12.5552	11.5649	39.3643	NUC		NUC is a member of the BIRD group of transcriptional regulators and is required for the formative divisions that pattern the root. the ground tissue into cortex and endodermis.	C2H2-like zinc finger protein;(source:Araport11)
464	543	AT5G04690	Chr5	1349643	1352525	1.74024	2.14065	2.0331	5.91399	9.27671	15.6525	17.3441	42.2733	AT5G04690			Ankyrin repeat family protein;(source:Araport11)
465	476	AT5G17340	Chr5	5715624	5716268	1.84749	2.13562	1.93005	5.91316	10.7731	16.0263	16.8111	43.6105	AT5G17340	Putative membrane lipoprotein		Putative membrane lipoprotein;(source:Araport11)
466	556	AT2G29830	Chr2	12730411	12731599	1.86471	2.18763	1.86062	5.91296	11.4485	17.1382	13.4398	42.0265	AT2G29830	Galactose oxidase/kelch repeat superfamily protein		Galactose oxidase/kelch repeat superfamily protein;(source:Araport11)
467	401	AT1G24520	Chr1	8688629	8689268	2.59796	1.84857	1.46594	5.91247	28.544	11.4771	5.23823	45.2593	BCP1	homolog of Brassica campestris pollen protein 1	Male fertility gene acting on tapetum and microspore	homolog of Brassica campestris pollen protein 1;(source:Araport11)
468	397	AT5G51490	Chr5	20913553	20915606	1.89601	2.28068	1.73577	5.91246	12.5991	21.5723	11.2881	45.4595	AT5G51490	Plant invertase/pectin methylesterase inhibitor superfamily		Plant invertase/pectin methylesterase inhibitor superfamily;(source:Araport11)
469	509	AT1G21230	Chr1	7429980	7432346	1.75795	1.89316	2.26118	5.91229	9.64308	9.82902	23.5069	42.979	WAK5	wall associated kinase 5	encodes a wall-associated kinase The mRNA is cell-to-cell mobile.	wall associated kinase 5;(source:Araport11)
470	465	AT4G29570	Chr4	14507398	14508482	1.89994	2.24531	1.76632	5.91157	13.139	18.5686	12.1104	43.818	AT4G29570	Cytidine/deoxycytidylate deaminase family protein		Cytidine/deoxycytidylate deaminase family protein;(source:Araport11)
471	279	AT1G15550	Chr1	5344478	5346166	1.58344	2.64719	1.6805	5.91113	6.82015	32.0472	10.3328	49.2001	GA3OX1	gibberellin 3-oxidase 1	Involved in later steps of the gibberellic acid biosynthetic pathway. Activated by AGAMOUS in a cal-1	ap1-1 background. Deletion of 208 bp from -1016 to -809 (&#916;-808) resulted in loss of GA-negative feedback (this sequence
472	831	AT1G56400	Chr1	21111805	21113621	1.8333	1.93288	2.14471	5.91089	8.70941	10.6192	18.8337	38.1623	AT1G56400	F-box family protein		F-box family protein;(source:Araport11)
473	618	AT2G13150	Chr2	5437056	5438459	1.58216	2.39624	1.93247	5.91087	4.54122	21.6599	14.82	41.0211	AT2G13150	Basic-leucine zipper (bZIP) transcription factor family protein		Basic-leucine zipper (bZIP) transcription factor family protein;(source:Araport11)
474	407	AT4G13770	Chr4	7990485	7992311	1.71918	2.09837	2.09328	5.91083	7.90809	15.1074	22.0363	45.0518	CYP83A1	cytochrome P450	family 83	subfamily A
475	747	AT1G36230	Chr1	13610985	13614051	1.869	2.11822	1.91801	5.90523	10.5252	14.6394	14.0339	39.1985	AT1G36230			hypothetical protein;(source:Araport11)
476	646	AT2G41910	Chr2	17496956	17498077	1.98868	2.026	1.89051	5.90519	12.5858	12.9724	15.0675	40.6257	AT2G41910	Protein kinase superfamily protein		Protein kinase superfamily protein;(source:Araport11)
477	305	AT1G71691	Chr1	26949199	26951547	1.51722	2.43352	1.95403	5.90477	5.37312	23.3278	19.3559	48.0568	AT1G71691		GDSL-motif esterase/acyltransferase/lipase. Enzyme group with broad substrate specificity that may catalyze acyltransfer or hydrolase reactions with lipid and non-lipid substrates.	GDSL-like Lipase/Acylhydrolase superfamily protein;(source:Araport11)
478	327	AT2G24450	Chr2	10392787	10393976	1.86299	2.4795	1.56176	5.90425	13.0311	26.5137	7.88073	47.4255	FLA3	FASCICLIN-like arabinogalactan protein 3 precursor	Fasciclin-like arabinogalactan protein. Possibly involved in embryogenesis and seed development.	FASCICLIN-like arabinogalactan protein 3 precursor;(source:Araport11)
479	670	AT2G27380	Chr2	11713411	11715696	2.0999	2.04524	1.7591	5.90424	15.6615	13.6988	10.9442	40.3045	EPR1	extensin proline-rich 1	Encodes an extensin like gene involved in seed germination.	extensin proline-rich 1;(source:Araport11)
480	666	AT5G26060	Chr5	9104847	9105524	1.81421	2.03969	2.04978	5.90368	8.89428	14.3344	17.1289	40.3576	AT5G26060	Plant self-incompatibility protein S1 family		Plant self-incompatibility protein S1 family;(source:Araport11)
481	594	AT3G43153	Chr3	15150104	15150916	1.84948	2.30357	1.74985	5.9029	11.2303	19.1882	11.0178	41.4363	AT3G43153	cAMP-dependent protein kinase inhibitor-related		cAMP-dependent protein kinase inhibitor-like protein;(source:Araport11)
482	528	AT3G21740	Chr3	7662361	7664010	2.14331	1.81649	1.93978	5.89958	16.547	9.55082	16.4726	42.5704	APO4	Arabidopsis thaliana protein of unknown function (DUF794)	ACCUMULATION OF PHOTOSYSTEM ONE 4	APO RNA-binding protein (DUF794);(source:Araport11)
483	183	AT4G29740	Chr4	14566265	14569332	1.88351	2.22919	1.78603	5.89873	14.8131	22.3581	16.5186	53.6898	CKX4		It encodes a protein whose sequence is similar to cytokinin oxidase/dehydrogenase	which catalyzes the degradation of cytokinins.
484	505	AT3G29250	Chr3	11193659	11194993	1.78307	1.67166	2.442	5.89673	7.78301	6.89259	28.3448	43.0204	SDR4			NAD(P)-binding Rossmann-fold superfamily protein;(source:Araport11)
485	559	AT3G13140	Chr3	4226654	4227377	2.26779	1.95938	1.66947	5.89664	19.3667	12.8492	9.78598	42.0019	AT3G13140	hydroxyproline-rich glycoprotein family protein		hydroxyproline-rich glycoprotein family protein;(source:Araport11)
486	614	AT2G16835	Chr2	7295851	7296318	2.17729	1.95936	1.75979	5.89644	20.1097	11.1601	9.84138	41.1112	AT2G16835	Aquaporin-like superfamily protein		Aquaporin-like superfamily protein;(source:Araport11)
487	381	AT3G11430	Chr3	3595765	3597952	2.00629	1.87517	2.01441	5.89587	15.64	11.8352	18.5219	45.9971	GPAT5	glycerol-3-phosphate acyltransferase 5	sn-glycerol-3-phosphate 2-O-acyltransferas	involved in the biosynthesis of suberin polyester.
488	295	AT1G05650	Chr1	1690264	1692126	1.67725	2.57154	1.64576	5.89455	8.17448	31.9021	8.40926	48.4858	AT1G05650	Pectin lyase-like superfamily protein		Pectin lyase-like superfamily protein;(source:Araport11)
489	675	AT2G04070	Chr2	1353755	1355790	1.95796	2.06964	1.86643	5.89403	12.4253	14.3512	13.4349	40.2114	AT2G04070	MATE efflux family protein	Expression in rosette leaves is activated by high concentration of boron.	MATE efflux family protein;(source:Araport11)
490	413	AT1G30780	Chr1	10923919	10926561	1.61356	2.21089	2.06908	5.89353	6.3679	16.8473	21.5887	44.8039	AT1G30780	F-box associated ubiquitination effector family protein		F-box associated ubiquitination effector family protein;(source:Araport11)
491	841	AT3G46340	Chr3	17026658	17031842	2.05132	1.91981	1.92175	5.89288	13.5569	11.6789	12.7905	38.0263	AT3G46340	Leucine-rich repeat protein kinase family protein		Leucine-rich repeat protein kinase family protein;(source:Araport11)
492	166	AT1G56530	Chr1	21179237	21180888	1.83762	2.06009	1.99466	5.89237	11.1978	17.9671	25.4753	54.6402	AT1G56530	hydroxyproline-rich glycoprotein family protein	Predicted as a potential part of a trans-NAT (natural antisense transcript) pair (At4g19270::At1g56530).	hydroxyproline-rich glycoprotein family protein;(source:Araport11)
493	371	AT3G32280	Chr3	13233832	13240154	2.09199	1.68134	2.1187	5.89203	18.4428	6.07193	21.7894	46.3041	AT3G32280	ATP-dependent helicase family protein		ATP-dependent helicase family protein;(source:Araport11)
494	593	AT2G43580	Chr2	18078649	18080028	1.78705	2.2939	1.80975	5.8907	9.08012	20.2184	12.1388	41.4373	AT2G43580	Chitinase family protein		Chitinase family protein;(source:Araport11)
495	325	AT3G15680	Chr3	5315001	5316466	1.81122	2.3243	1.75517	5.89069	11.2254	22.0203	14.2955	47.5412	AT3G15680			Ran BP2/NZF zinc finger-like superfamily protein;(source:Araport11)
496	596	AT2G33790	Chr2	14293561	14295271	1.69699	2.48891	1.70292	5.88882	7.20002	24.2508	9.96656	41.4174	AGP30	arabinogalactan protein 30	pollen Ole e 1 allergen protein containing 14.6% proline residues	similar to arabinogalactan protein (Daucus carota) GI:11322245
497	492	AT5G54250	Chr5	22025286	22030099	2.03517	1.85515	1.99843	5.88875	14.7962	10.2221	18.2191	43.2374	CNGC4		member of Cyclic nucleotide gated channel family	downstream component of the signaling pathways leading to HR resistance. mutant plants exhibit gene-for-gene disease resistance against avirulent Pseudomonas syringae despite the near-complete absence of the hypersensitive response (HR). Salicylic acid accumulation in dnd2 mutants is completely PAD4-independent.
498	347	AT5G35760	Chr5	13934108	13934782	1.90407	2.06474	1.9189	5.88771	12.7554	17.82	16.1973	46.7727	AT5G35760	Beta-galactosidase related protein		Beta-galactosidase related protein;(source:Araport11)
499	592	AT3G12850	Chr3	4088374	4090303	2.02544	2.0184	1.84384	5.88768	14.5382	14.3529	12.5936	41.4847	AT3G12850	COP9 signalosome complex-related / CSN complex-related		COP9 signalosome complex-related / CSN complex-like protein;(source:Araport11)
500	518	AT2G05440	Chr2	1993082	1994166	1.8296	2.63454	1.42273	5.88687	11.1073	28.5749	3.08682	42.769	GRP9			GLYCINE RICH PROTEIN 9;(source:Araport11)
501	263	AT3G52440	Chr3	19435447	19436190	1.93322	1.77893	2.17441	5.88656	14.8417	8.89689	25.9395	49.6781	AT3G52440			Dof-type zinc finger DNA-binding family protein;(source:Araport11)
502	860	AT4G15970	Chr4	9049328	9051370	2.04677	1.84723	1.99092	5.88492	13.1567	9.05025	15.5925	37.7995	AT4G15970	Nucleotide-diphospho-sugar transferase family protein		Nucleotide-diphospho-sugar transferase family protein;(source:Araport11)
503	489	AT5G35370	Chr5	13588433	13591271	1.7167	2.08288	2.08376	5.88334	7.96594	14.5852	20.7597	43.3108	AT5G35370	S-locus lectin protein kinase family protein		S-locus lectin protein kinase family protein;(source:Araport11)
504	578	AT1G09030	Chr1	2908611	2909030	2.3244	2.03163	1.52687	5.8829	21.1922	15.2504	5.29643	41.739	NF-YB4	nuclear factor Y	subunit B4
505	383	AT5G60770	Chr5	24444396	24447026	1.61509	2.39647	1.86954	5.8811	7.18162	22.9769	15.6851	45.8436	NRT2.4	nitrate transporter 2.4	member of High affinity nitrate transporter family	nitrate transporter 2.4;(source:Araport11)
506	477	AT1G55580	Chr1	20764011	20765752	2.01449	2.17804	1.68809	5.88062	14.5675	17.5358	11.47	43.5733	LAS	GRAS family transcription factor	Encodes a member of the GRAS family of putative transcriptional regulators. It is involved in the initiation of axillary meristems during both the vegetative and reproductive growth phases and functions upstream of REV and AXR1 in the regulation of shoot branching.	GRAS family transcription factor;(source:Araport11)
507	668	AT5G39110	Chr5	15657802	15658584	1.91957	2.08443	1.87645	5.88045	12.3722	14.69	13.2571	40.3193	AT5G39110	RmlC-like cupins superfamily protein		RmlC-like cupins superfamily protein;(source:Araport11)
508	469	AT2G42830	Chr2	17820255	17824013	1.97143	1.46952	2.43906	5.88001	11.4949	3.13028	29.1453	43.7705	SHP2	K-box region and MADS-box transcription factor family protein	AGAMOUS [AG]-like MADS box protein (AGL5) involved in fruit development (valve margin and dehiscence zone differentiation). A putative direct target of AG. SHP2 has been shown to be a downstream gene of the complex formed by AG and SEP proteins (SEP4 alone does not form a functional complex with AG).	K-box region and MADS-box transcription factor family protein;(source:Araport11)
509	766	AT5G26100	Chr5	9117290	9117817	1.66223	2.23737	1.97853	5.87813	6.52453	17.5039	14.9655	38.9939	AT5G26100			hypothetical protein;(source:Araport11)
510	979	AT4G03728	Chr4	1652242	1652976	2.00892	2.06527	1.8038	5.87799	12.8489	13.4351	10.0625	36.3465	AT4G03728			hypothetical protein;(source:Araport11)
511	564	AT2G32270	Chr2	13704221	13706860	1.43087	2.26385	2.18283	5.87755	3.448	18.1694	20.2882	41.9056	ZIP3	zinc transporter 3 precursor	A member of Zrt- and Irt-related protein (ZIP) family. transcript is induced in response to zinc deficiency in the root. also response to iron deficiency.	zinc transporter 3 precursor;(source:Araport11)
512	579	AT1G65760	Chr1	24458591	24459715	1.67553	2.1942	2.00761	5.87734	7.66631	16.9565	17.1078	41.7306	AT1G65760	Protein of unknown function (DUF295)		ascorbic acid mannose pathway regulator (DUF295);(source:Araport11)
513	911	AT3G45510	Chr3	16690790	16691728	1.80787	1.99907	2.07039	5.87733	8.46509	11.9919	16.7137	37.1707	AT3G45510	RING/U-box protein		RING/U-box protein;(source:Araport11)
514	403	AT2G39030	Chr2	16298227	16299202	1.53216	2.67425	1.67047	5.87688	5.06705	29.8055	10.3377	45.2102	NATA1	Acyl-CoA N-acyltransferases (NAT) superfamily protein	Encodes a protein that acts as an ornithine N-delta-acetyltransferase	leading to the formation of N-delta-actetylornithine. This compound is likely used in plant defense and levels of it are increased in Arabidopsis plants in response to MeJA and ABA. The mRNA is cell-to-cell mobile.
515	760	AT5G24960	Chr5	8599988	8603194	1.89608	2.04992	1.93088	5.87688	9.9332	14.5173	14.6465	39.097	CYP71A14		putative cytochrome P450	cytochrome P450
516	630	AT2G28810	Chr2	12363426	12365377	2.03485	2.17317	1.66701	5.87503	14.8703	16.0203	9.99864	40.8892	AT2G28810	Dof-type zinc finger DNA-binding family protein		Dof-type zinc finger DNA-binding family protein;(source:Araport11)
517	303	AT4G31470	Chr4	15261746	15262303	2.0552	1.78452	2.03523	5.87495	16.4792	9.42983	22.2601	48.1691	AT4G31470	CAP (Cysteine-rich secretory proteins	Antigen 5	and Pathogenesis-related 1 protein) superfamily protein
518	787	AT4G09360	Chr4	5940186	5943280	1.82031	2.40948	1.645	5.87479	8.75496	22.0216	7.93316	38.7097	AT4G09360	NB-ARC domain-containing disease resistance protein		NB-ARC domain-containing disease resistance protein;(source:Araport11)
519	785	AT2G15590	Chr2	6801943	6802618	2.17713	1.96739	1.72856	5.87308	16.3224	11.506	10.8834	38.7118	AT2G15590	Protein of unknown function (DUF1685)		spire
520	665	AT1G73340	Chr1	27573116	27575419	2.39836	1.62837	1.84611	5.87284	22.1661	5.8635	12.3308	40.3604	AT1G73340	Cytochrome P450 superfamily protein	ADTO1 is required for the activation of systemic acquired resistance.	Cytochrome P450 superfamily protein;(source:Araport11)
521	803	AT3G26320	Chr3	9644383	9646064	1.64267	2.48891	1.74125	5.87283	5.65027	24.2508	8.6383	38.5394	CYP71B36	cytochrome P450	family 71	subfamily B
522	512	AT3G12500	Chr3	3962382	3963984	1.77098	2.42119	1.68064	5.87281	8.56012	23.8249	10.5171	42.9021	HCHIB	basic chitinase	encodes a basic chitinase involved in ethylene/jasmonic acid mediated signalling pathway during systemic acquired resistance based on expression analyses.	basic chitinase;(source:Araport11)
523	415	AT5G51950	Chr5	21105909	21108605	1.97681	1.87301	2.02274	5.87256	13.6355	10.5765	20.5536	44.7656	AT5G51950			Glucose-methanol-choline (GMC) oxidoreductase family protein;(source:Araport11)
524	864	AT1G35750	Chr1	13253398	13255570	2.03638	1.86081	1.97484	5.87203	13.6258	9.99815	14.1403	37.7643	PUM10	pumilio 10	Encodes a member of the Arabidopsis Pumilio (APUM) proteins containing PUF domain (eight repeats of approximately 36 amino acids each). PUF proteins regulate both mRNA stability and translation through sequence-specific binding to the 3' UTR of target mRNA transcripts.	pumilio 10;(source:Araport11)
525	718	AT5G16530	Chr5	5400735	5402626	2.14891	1.8481	1.87451	5.87152	16.2852	9.11573	14.123	39.5239	PIN5		Encodes PIN5	an atypical member of the PIN family. PIN5 is a functional auxin transporter that is required for auxin-mediated development. PIN5 does not have a direct role in cell-to-cell transport but regulates intracellular auxin homeostasis and metabolism. PIN5 localizes
526	388	AT2G19990	Chr2	8629984	8630688	1.85793	1.93288	2.08012	5.87093	11.0166	10.6192	24.0244	45.6602	PR-1-LIKE	pathogenesis-related protein-1-like	Encodes a PR-1-like protein homolog that is differentially expressed in resistant compared to susceptible cultivars by powdery mildew infection. The deduced amino acid sequence has 24 amino acids comprising the signal peptide and 140 amino acids of the mature peptide (15 kDa). Northern blot analysis showed accumulation of the corresponding mRNA 12 h after inoculation of resistant barley cultivars…	the sequence actually corresponds to PR-1-like. Expression of this gene is not salicylic-acid responsive.
527	710	AT4G07740	Chr4	4539638	4540682	1.76581	2.46243	1.64202	5.87026	8.43075	23.4975	7.67157	39.5998	AT4G07740	Protein of unknown function (DUF3287)		hypothetical protein (DUF3287);(source:Araport11)
528	833	AT4G08430	Chr4	5347396	5350436	1.70773	2.34507	1.81677	5.86957	6.47963	20.499	11.1669	38.1455	AT4G08430	Ulp1 protease family protein		Ulp1 protease family protein;(source:Araport11)
529	551	AT1G65740	Chr1	24452096	24453211	2.0027	1.80137	2.06519	5.86926	12.9708	9.54041	19.6375	42.1487	UCL1	Protein of unknown function (DUF295)		ascorbic acid mannose pathway regulator (DUF295);(source:Araport11)
530	482	AT1G64940	Chr1	24123789	24125324	1.635	2.2711	1.96292	5.86902	7.16734	19.3571	16.9367	43.4611	CYP89A6	cytochrome P450	family 87	subfamily A
531	802	AT5G54230	Chr5	22016250	22017933	1.61627	2.26385	1.98685	5.86697	5.39052	18.1694	14.9797	38.5396	MYB49	myb domain protein 49	MYB49 transcription factor. Binds to and promotes expression of genes involved in cadmium accumulation. Interacts with ABI5 which acts as a repressor preventing MYB49 induced expression of target genes.	myb domain protein 49;(source:Araport11)
532	848	AT1G30380	Chr1	10722197	10723247	1.87683	2.20287	1.78667	5.86637	9.58717	17.0112	11.3304	37.9288	PSAK	photosystem I subunit K	Encodes subunit K of photosystem I reaction center. The mRNA is cell-to-cell mobile.	photosystem I subunit K;(source:Araport11)
533	459	AT2G37780	Chr2	15837442	15838302	1.68959	2.0487	2.12803	5.86632	8.29643	13.9187	21.7466	43.9617	AT2G37780	Cysteine/Histidine-rich C1 domain family protein		Cysteine/Histidine-rich C1 domain family protein;(source:Araport11)
534	607	AT4G30880	Chr4	15035207	15035843	1.84987	1.87992	2.13628	5.86607	9.30925	9.57167	22.4024	41.2833	AT4G30880	Bifunctional inhibitor/lipid-transfer protein/seed storage 2S albumin superfamily protein		Bifunctional inhibitor/lipid-transfer protein/seed storage 2S albumin superfamily protein;(source:Araport11)
535	771	AT3G16660	Chr3	5676829	5677921	2.02165	1.90212	1.9418	5.86557	12.5911	11.242	15.0878	38.9209	AT3G16660			Pollen Ole e 1 allergen and extensin family protein;(source:Araport11)
536	641	AT2G24980	Chr2	10622453	10624132	1.97975	2.19941	1.6864	5.86556	12.6536	18.1337	9.91049	40.6978	AT2G24980			Proline-rich extensin-like family protein;(source:Araport11)
537	705	AT1G33960	Chr1	12346232	12348513	1.7096	2.06527	2.09036	5.86523	7.47996	13.4351	18.8417	39.7568	AIG1		Identified as a gene that is induced by avirulence gene avrRpt2 and RPS2 after infection with Pseudomonas syringae pv maculicola strain ES4326 carrying avrRpt2	P-loop containing nucleoside triphosphate hydrolases superfamily protein;(source:Araport11)
538	698	AT2G25410	Chr2	10814470	10815994	2.02488	2.01231	1.82795	5.86514	15.3114	12.2747	12.2718	39.8579	AT2G25410	RING/U-box superfamily protein		RING/U-box superfamily protein;(source:Araport11)
539	426	AT2G34540	Chr2	14550657	14552230	1.81034	1.96971	2.08494	5.86499	9.95914	12.8105	21.7373	44.5069	AT2G34540			hypothetical protein;(source:Araport11)
540	19	AT4G08760	Chr4	5584739	5591133	1.72119	2.43587	1.70776	5.86482	17.1016	43.9383	22.2971	83.337	AT4G08760			hypothetical protein;(source:Araport11)
541	411	AT5G39770	Chr5	15919241	15927549	1.52826	2.52863	1.80639	5.86328	5.42964	25.3989	14.037	44.8655	AT5G39770	Restriction endonuclease	type II-like superfamily protein	Represents a non-function pseudogene homologous to AtMSU81 (At4g30870).
542	695	AT4G22460	Chr4	11839160	11839561	1.80819	2.26274	1.78997	5.8609	8.24153	19.8386	11.8447	39.9248	AT4G22460	Bifunctional inhibitor/lipid-transfer protein/seed storage 2S albumin superfamily protein		Bifunctional inhibitor/lipid-transfer protein/seed storage 2S albumin superfamily protein;(source:Araport11)
543	460	AT1G34520	Chr1	12623477	12624487	1.81634	2.12753	1.91661	5.86048	9.55067	18.4309	15.9363	43.9179	AT1G34520	MBOAT (membrane bound O-acyl transferase) family protein		MBOAT (membrane bound O-acyl transferase) family protein;(source:Araport11)
544	385	AT3G44070	Chr3	15828177	15829088	1.82596	2.10992	1.92427	5.86015	10.8068	18.865	16.1157	45.7875	AT3G44070			Glycosyl hydrolase family 35 protein;(source:Araport11)
545	504	AT5G23220	Chr5	7819816	7820676	1.93849	2.44919	1.47216	5.85984	14.2564	23.1238	5.66275	43.043	NIC3	nicotinamidase 3		nicotinamidase 3;(source:Araport11)
546	914	AT4G12150	Chr4	7268837	7270267	1.71648	2.31681	1.82632	5.85961	6.96984	19.5339	10.6288	37.1325	AT4G12150	RING/U-box superfamily protein		RING/U-box superfamily protein;(source:Araport11)
547	479	AT2G20870	Chr2	8981988	8982712	1.96722	1.98905	1.9031	5.85937	15.1318	12.6003	15.761	43.4931	AT2G20870	cell wall protein precursor	putative
548	422	AT1G49110	Chr1	18171595	18172450	1.76884	2.5041	1.58628	5.85922	9.57446	27.1568	7.92253	44.6538	AT1G49110			hypothetical protein;(source:Araport11)
549	748	AT4G08630	Chr4	5506998	5511959	1.81742	1.7694	2.27212	5.85894	8.82784	7.66819	22.7007	39.1967	AT4G08630			fas-binding factor-like protein;(source:Araport11)
550	610	AT1G16130	Chr1	5525491	5528212	2.03629	2.0201	1.80241	5.8588	15.4565	13.4351	12.331	41.2226	WAKL2	wall associated kinase-like 2	Encodes a WAK-like receptor-like kinase with a cytoplasmic Ser/Thr protein kinase domain and an extracellular domain with EGF-like repeats.	wall associated kinase-like 2;(source:Araport11)
551	393	AT5G17700	Chr5	5830581	5833901	1.59676	2.39526	1.86558	5.8576	6.36572	24.3821	14.8208	45.5686	AT5G17700			MATE efflux family protein;(source:Araport11)
552	954	AT5G46350	Chr5	18801218	18804043	1.90324	1.93288	2.01757	5.85369	10.2367	10.6192	15.8242	36.6801	WRKY8	WRKY DNA-binding protein 8	member of WRKY Transcription Factor; Group II-c	WRKY DNA-binding protein 8;(source:Araport11)
553	918	AT4G16000	Chr4	9063845	9064481	1.87097	2.03969	1.94298	5.85364	9.43568	14.3344	13.3244	37.0945	AT4G16000			hypothetical protein;(source:Araport11)
554	709	AT3G54590	Chr3	20206160	20208472	1.74943	2.05791	2.0461	5.85344	8.47883	15.0737	16.0688	39.6213	HRGP1		Encodes a hydroxyproline-rich glycoprotein.The mRNA is cell-to-cell mobile.	hydroxyproline-rich glycoprotein;(source:Araport11)
555	1008	AT5G20960	Chr5	7116738	7122774	2.02165	1.92037	1.91113	5.85315	12.5911	10.9184	12.527	36.0365	AO1	aldehyde oxidase 1	Encodes aldehyde oxidase AA01.	aldehyde oxidase 1;(source:Araport11)
556	362	AT1G59850	Chr1	22028509	22030207	1.79342	2.18872	1.87022	5.85236	12.1518	19.1017	15.2524	46.5059	AT1G59850	ARM repeat superfamily protein		ARM repeat superfamily protein;(source:Araport11)
557	676	AT4G14130	Chr4	8137051	8138281	1.76656	2.39539	1.68972	5.85167	9.06538	22.3658	8.77772	40.2089	XTH15	xyloglucan endotransglucosylase/hydrolase 15	xyloglucan endotransglycosylase-related protein (XTR7)	xyloglucan endotransglucosylase/hydrolase 15;(source:Araport11)
558	337	AT4G19760	Chr4	10750381	10752028	1.71177	2.14014	1.99924	5.85115	7.41765	20.6302	19.1687	47.2165	AT4G19760	Glycosyl hydrolase family protein with chitinase insertion domain		Glycosyl hydrolase family protein with chitinase insertion domain-containing protein;(source:Araport11)
559	899	AT5G34581	Chr5	12920366	12921018	2.17948	1.98583	1.68572	5.85103	17.8815	11.7122	7.69816	37.2919	AT5G34581	hydroxyproline-rich glycoprotein family protein		hydroxyproline-rich glycoprotein family protein;(source:Araport11)
560	796	AT1G33100	Chr1	11997683	12001308	1.97785	2.23737	1.63528	5.8505	11.9634	17.5039	9.11258	38.5799	AT1G33100	MATE efflux family protein		MATE efflux family protein;(source:Araport11)
561	227	AT3G16460	Chr3	5592582	5595717	1.78789	2.33087	1.73048	5.84924	11.7063	25.4137	14.198	51.318	JAL34	Mannose-binding lectin superfamily protein	Mannose-binding protein	Mannose-binding lectin superfamily protein;(source:Araport11)
562	539	AT5G06330	Chr5	1934739	1935644	1.96952	1.81341	2.06613	5.84906	13.1361	9.20574	20.0814	42.4232	AT5G06330	Late embryogenesis abundant (LEA) hydroxyproline-rich glycoprotein family		Late embryogenesis abundant (LEA) hydroxyproline-rich glycoprotein family;(source:Araport11)
563	491	AT5G55410	Chr5	22460550	22461309	1.46031	2.22008	2.1684	5.84879	4.15907	17.9092	21.2094	43.2777	AT5G55410	Bifunctional inhibitor/lipid-transfer protein/seed storage 2S albumin superfamily protein		Bifunctional inhibitor/lipid-transfer protein/seed storage 2S albumin superfamily protein;(source:Araport11)
564	495	AT3G09930	Chr3	3053260	3055410	1.41867	2.07163	2.35794	5.84824	3.25345	13.7931	26.1588	43.2053	AT3G09930		GDSL-motif esterase/acyltransferase/lipase. Enzyme group with broad substrate specificity that may catalyze acyltransfer or hydrolase reactions with lipid and non-lipid substrates.	GDSL-like Lipase/Acylhydrolase superfamily protein;(source:Araport11)
565	749	AT2G17930	Chr2	7784288	7802230	2.19659	1.92144	1.72975	5.84778	18.501	10.731	9.95588	39.1879	AT2G17930	Phosphatidylinositol 3- and 4-kinase family protein with FAT domain	Component of the SPT module of the SAGA complex.	Phosphatidylinositol 3- and 4-kinase family protein with FAT domain-containing protein;(source:Araport11)
566	1104	AT2G04032	Chr2	1289832	1291383	1.95887	2.11822	1.77046	5.84755	11.227	14.6394	9.2792	35.1456	ZIP7	zinc transporter 7 precursor		zinc transporter 7 precursor;(source:Araport11)
567	306	AT4G19240	Chr4	10527800	10529092	1.64179	2.63455	1.57064	5.84698	7.60124	32.206	8.24009	48.0473	AT4G19240			hypothetical protein;(source:Araport11)
568	1069	AT1G31070	Chr1	11084859	11088563	1.94631	2.06204	1.83681	5.84516	10.9626	13.7293	10.7503	35.4422	GlcNAc1pUT1	N-acetylglucosamine-1-phosphate uridylyltransferase 1	Encodes a protein that functions as an N-acetylglucosamine-1-phosphate uridylyltransferase that catalyzes the formation of UDP-N-acetylglucosamine (UDP-GlcNAc). This is an essential precursor for glycolipid and glycoprotein synthesis and is also used for regulatory protein modification in signaling pathways. The enzyme can also catalyze the reverse reaction using both UDP-GlcNAc and the less comm…	N-acetylglucosamine-1-phosphate uridylyltransferase 1;(source:Araport11)
569	801	AT1G31990	Chr1	11488016	11489287	1.68462	1.91964	2.24027	5.84453	6.48913	10.3533	21.7055	38.5479	AT1G31990			transmembrane protein;(source:Araport11)
570	689	AT3G44784	Chr3	16327458	16327634	1.55264	2.06527	2.22632	5.84423	5.23314	13.4351	21.309	39.9772	None	None	None	None
571	604	AT2G28220	Chr2	12033953	12037527	2.34813	1.76614	1.72925	5.84352	20.7576	9.39543	11.149	41.302	AT2G28220	Eukaryotic aspartyl protease family protein		aspartic proteinase CDR1-like protein;(source:Araport11)
572	329	AT4G19680	Chr4	10703362	10704816	1.46106	1.75208	2.62954	5.84268	3.34736	7.27984	36.7666	47.3938	IRT2	iron regulated transporter 2	encodes an iron transporter whose expression is induced by iron and zinc deficiency. Gene is specifically expressed in the external cell layers of the root subapical zone.	iron regulated transporter 2;(source:Araport11)
573	570	AT1G16950	Chr1	5796009	5796559	1.53388	2.05791	2.25089	5.84268	4.72208	15.0737	22.0349	41.8307	AT1G16950			transmembrane protein;(source:Araport11)
574	746	AT5G24200	Chr5	8203003	8205793	1.74661	2.27903	1.81611	5.84175	8.33655	18.6514	12.2118	39.1997	AT5G24200			alpha/beta-Hydrolases superfamily protein;(source:Araport11)
575	711	AT5G58890	Chr5	23780832	23781716	2.04892	1.83889	1.95392	5.84173	14.5695	9.29646	15.7091	39.5751	AGL82	AGAMOUS-like 82		AGAMOUS-like 82;(source:Araport11)
576	778	AT5G37560	Chr5	14921986	14923790	2.08444	1.6309	2.12348	5.83882	14.0282	6.54466	18.217	38.7899	AT5G37560	RING/U-box superfamily protein		RING/U-box superfamily protein;(source:Araport11)
577	645	AT1G47610	Chr1	17504783	17505964	2.06273	1.83113	1.94405	5.83791	14.0777	8.69554	17.8666	40.6398	AT1G47610	Transducin/WD40 repeat-like superfamily protein		Transducin/WD40 repeat-like superfamily protein;(source:Araport11)
578	1092	AT5G25980	Chr5	9072727	9075690	2.03421	2.0381	1.76386	5.83617	12.8722	13.2485	9.16797	35.2887	TGG2	glucoside glucohydrolase 2	Myrosinase (thioglucoside glucohydrolase) gene involved in glucosinoloate metabolism. The mRNA is cell-to-cell mobile.	glucoside glucohydrolase 2;(source:Araport11)
579	541	AT2G24620	Chr2	10463076	10463549	1.6649	2.00961	2.1612	5.83571	8.63846	13.8029	19.9231	42.3645	AT2G24620	S-locus glycoprotein family protein		S-locus glycoprotein family protein;(source:Araport11)
580	384	AT5G04390	Chr5	1239100	1240517	2.41342	2.0295	1.39157	5.83449	27.6928	14.3948	3.71224	45.7998	AT5G04390	C2H2-type zinc finger family protein		C2H2-type zinc finger family protein;(source:Araport11)
581	510	AT3G61510	Chr3	22763495	22765730	1.95777	2.22439	1.65199	5.83415	14.8632	20.0119	8.0558	42.9309	ACS1	ACC synthase 1	Encodes a member of the 1-aminocyclopropane-1-carboxylate (ACC) synthase (S-adenosyl-L-methionine methylthioadenosine-lyase	EC 4.4.1.14) gene family. The gene is transcriptionally active but enzymatically inactive. The predicted amino-acid sequence of ACS1 is missing the highly conserved tripeptide
582	990	AT2G09840	Chr2	3704577	3705594	1.93344	2.14683	1.75303	5.8333	11.5904	15.3898	9.25124	36.2314	AT2G09840			nucleic acid/zinc ion-binding protein;(source:Araport11)
583	642	AT4G18510	Chr4	10211869	10212421	1.694	1.99921	2.13977	5.83298	6.84381	14.0151	19.8313	40.6902	CLE2	CLAVATA3/ESR-related 2	CLE2	putative ligand
584	1114	AT3G45555	Chr3	16712368	16713009	1.93375	2.21089	1.68817	5.83281	10.7005	16.8473	7.55064	35.0984	AT3G45555	RING/U-box protein		RING/U-box protein;(source:Araport11)
585	862	AT4G19130	Chr4	10466477	10469092	1.84865	1.92111	2.06153	5.83129	9.11274	11.5572	17.1239	37.7938	AT4G19130			Replication factor-A protein 1-like protein;(source:Araport11)
586	683	AT3G56600	Chr3	20968444	20970913	1.66994	1.92513	2.23589	5.83096	6.84944	10.7169	22.5259	40.0922	AT3G56600			phosphatidylinositol 4-kinase gamma-like protein;(source:Araport11)
587	824	AT1G51040	Chr1	18920658	18923314	1.81673	2.01231	2.00168	5.83072	8.5325	12.2747	17.4428	38.25	AT1G51040	Protein kinase superfamily protein		Protein kinase superfamily protein;(source:Araport11)
588	606	AT3G20130	Chr3	7026929	7028836	1.81102	2.18178	1.83702	5.82982	10.1968	19.0584	12.0302	41.2854	CYP705A22	cytochrome P450	family 705	subfamily A
589	744	AT5G38000	Chr5	15141788	15143492	1.86736	1.84196	2.11981	5.82913	10.376	9.70432	19.1307	39.211	AT5G38000			Zinc-binding dehydrogenase family protein;(source:Araport11)
590	893	AT4G32380	Chr4	15633641	15635467	2.02165	1.85344	1.95392	5.82901	12.5911	9.06538	15.7091	37.3656	AT4G32380			pectin lyase superfamily protein;(source:Araport11)
591	627	AT1G03060	Chr1	712473	726891	1.84383	1.94241	2.04261	5.82885	10.3527	12.6955	17.8791	40.9273	SPI		Encodes a WD/BEACH domain protein involved in cell morphogenesis and ribonucleoprotein particle formation. It interacts with the P-body core component DCP2	associates to mRNA processing bodies (P-bodies)
592	763	AT1G47770	Chr1	17590266	17591261	1.65427	2.07851	2.09603	5.82881	6.74213	13.7317	18.5298	39.0036	AT1G47770	Beta-galactosidase related protein		Beta-galactosidase related protein;(source:Araport11)
593	881	AT4G15320	Chr4	8742639	8747981	1.80819	1.98583	2.03414	5.82816	8.24153	11.7122	17.6095	37.5632	CSLB06		encodes a gene similar to cellulose synthase	cellulose synthase-like B6;(source:Araport11)
594	587	AT5G04970	Chr5	1464145	1467041	1.87957	2.09394	1.85446	5.82797	12.4798	14.7686	14.3133	41.5617	AT5G04970	Plant invertase/pectin methylesterase inhibitor superfamily		Plant invertase/pectin methylesterase inhibitor superfamily;(source:Araport11)
595	1048	AT4G02300	Chr4	1009366	1013034	2.00277	1.99907	1.82565	5.82749	13.049	11.9919	10.617	35.6579	AT4G02300	Plant invertase/pectin methylesterase inhibitor superfamily		Plant invertase/pectin methylesterase inhibitor superfamily;(source:Araport11)
596	623	AT1G13130	Chr1	4474720	4477941	1.62334	2.16806	2.03412	5.82552	6.5548	17.4543	16.9651	40.9742	AT1G13130	Cellulase (glycosyl hydrolase family 5) protein		Cellulase (glycosyl hydrolase family 5) protein;(source:Araport11)
597	1068	AT1G40390	Chr1	15432576	15434674	2.02165	1.95936	1.8436	5.82461	12.5911	11.1601	11.7309	35.4821	AT1G40390	DNAse I-like superfamily protein		DNAse I-like superfamily protein;(source:Araport11)
598	549	AT1G63140	Chr1	23417494	23419007	1.83676	2.104	1.88234	5.8231	11.1212	14.5916	16.4565	42.1693	AT1G63140			O-methyltransferase family protein;(source:Araport11)
599	939	AT5G23370	Chr5	7863331	7864271	2.27828	1.81373	1.73081	5.82282	19.7691	8.32913	8.72066	36.8189	AT5G23370	GRAM domain-containing protein / ABA-responsive protein-related		GRAM domain-containing protein / ABA-responsive protein-like protein;(source:Araport11)
600	574	AT1G50740	Chr1	18807672	18809004	2.01118	1.9983	1.81181	5.82129	15.0425	12.3689	14.401	41.8124	AT1G50740	Transmembrane proteins 14C		Transmembrane proteins 14C;(source:Araport11)
601	586	AT2G10940	Chr2	4310412	4312103	2.0768	2.00823	1.73593	5.82096	16.7551	12.8482	12.0056	41.6089	AT2G10940	Bifunctional inhibitor/lipid-transfer protein/seed storage 2S albumin superfamily protein		Bifunctional inhibitor/lipid-transfer protein/seed storage 2S albumin superfamily protein;(source:Araport11)
602	962	AT2G35600	Chr2	14940845	14945357	1.92216	2.01258	1.88618	5.82092	10.7268	12.8402	12.9948	36.5618	BRXL1		Belongs to five-member BRX gene family. Arabidopsis BRX genes share high levels of similarity among each others	with several conserved domains. The most distinct is BRX domain - highly conserved in all BRX genes among distantly related species. This protein-protein interaction domain is required and sufficient for BRX activity.
603	708	AT3G13660	Chr3	4464908	4465586	1.97046	1.99741	1.85244	5.82031	13.0796	12.4345	14.1407	39.6548	AT3G13660	Disease resistance-responsive (dirigent-like protein) family protein		Disease resistance-responsive (dirigent-like protein) family protein;(source:Araport11)
604	511	AT3G57860	Chr3	21426314	21428253	1.56453	2.08053	2.17483	5.81989	5.07146	14.1102	23.7404	42.9221	UVI4-LIKE	UV-B-insensitive 4-like	Encodes a protein that controls entry into the second meiotic division. Negatively regulates the Anaphase-Promoting Complex/Cyclosome.	UV-B-insensitive 4-like protein;(source:Araport11)
605	436	AT1G30530	Chr1	10814659	10816583	1.63242	1.7788	2.40846	5.81968	5.7126	8.57145	29.9846	44.2687	UGT78D1	UDP-glucosyl transferase 78D1	The At1g30530 gene encodes a UDP-rhamnose:flavonol-3-O-rhamnosyltransferase (UGT78D1) attaching a rhamnosyl residue to the 3-O-position of the flavonols kaempferol and quercetin	UDP-glucosyl transferase 78D1;(source:Araport11)
606	732	AT1G61260	Chr1	22593465	22595069	2.06106	1.94482	1.81216	5.81804	14.5426	12.091	12.655	39.2886	AT1G61260	Protein of unknown function (DUF761)		cotton fiber (DUF761);(source:Araport11)
607	955	AT1G66770	Chr1	24906451	24907236	1.68462	2.05203	2.08101	5.81766	6.48913	13.1402	17.0097	36.639	AT1G66770	Nodulin MtN3 family protein		Nodulin MtN3 family protein;(source:Araport11)
608	527	AT3G44704	Chr3	16244193	16244348	1.76493	2.25186	1.80086	5.81765	10.4424	18.5843	13.5612	42.5879	AT3G44704		This gene encodes a small protein and has either evidence of transcription or purifying selection.	hypothetical protein;(source:Araport11)
609	503	AT3G29033	Chr3	11024007	11024889	1.77469	2.32902	1.71276	5.81647	9.93872	20.7629	12.3488	43.0504	AT3G29033	glycine-rich protein		glycine-rich protein;(source:Araport11)
610	632	AT5G24370	Chr5	8320969	8321544	1.80981	2.04832	1.95814	5.81627	9.61508	13.0913	18.1454	40.8518	AT5G24370	Plant invertase/pectin methylesterase inhibitor superfamily protein		Plant invertase/pectin methylesterase inhibitor superfamily protein;(source:Araport11)
611	917	AT2G19210	Chr2	8335639	8339307	1.72834	2.03879	2.0486	5.81573	7.47204	12.8492	16.7747	37.0959	AT2G19210	Leucine-rich repeat transmembrane protein kinase protein		Leucine-rich repeat transmembrane protein kinase protein;(source:Araport11)
612	484	AT4G22080	Chr4	11700555	11702666	1.62334	2.06527	2.12651	5.81512	6.5548	13.4351	23.4319	43.4218	RHS14	root hair specific 14		root hair specific 14;(source:Araport11)
613	317	AT1G10400	Chr1	3414852	3416358	1.75403	2.14028	1.91891	5.81322	10.442	18.9652	18.2772	47.6844	AT1G10400	UDP-Glycosyltransferase superfamily protein		UDP-Glycosyltransferase superfamily protein;(source:Araport11)
614	948	AT4G21690	Chr4	11527229	11529060	1.80819	1.95596	2.04768	5.81183	8.24153	11.9919	16.5094	36.7428	GA3OX3	gibberellin 3-oxidase 3		gibberellin 3-oxidase 3;(source:Araport11)
615	826	AT1G26380	Chr1	9126737	9128528	2.18715	1.91964	1.70483	5.81162	18.0305	10.3533	9.86044	38.2442	AT1G26380	FAD-binding Berberine family protein	Functions in the biosynthesis of 4-hydroxy indole-3-carbonyl nitrile (4-OH-ICN)	a cyanogenic phytoalexin in Arabidopsis. FOX1 acts as a dehydrogenase on indole cyanohydrin to form indole carbonyl nitrile.
616	663	AT4G20190	Chr4	10906508	10907677	2.05917	1.9787	1.77336	5.81123	16.3981	11.9897	11.994	40.3818	AT4G20190			hypothetical protein;(source:Araport11)
617	702	AT1G32030	Chr1	11514594	11515595	1.71607	1.97259	2.1216	5.81026	8.85025	11.435	19.5257	39.811	AT1G32030	Domain of unknown function (DUF313)		plant-specific B3-DNA-binding domain protein (DUF313);(source:Araport11)
618	378	AT5G60480	Chr5	24323594	24324169	1.60617	2.20437	1.999	5.80954	6.69543	18.3206	21.0993	46.1153	HB26	homeobox protein 26		homeobox protein 26;(source:Araport11)
619	443	AT3G02970	Chr3	669103	670541	1.67532	2.18733	1.9466	5.80925	7.22977	17.8127	19.0859	44.1284	EXL6	EXORDIUM like 6		EXORDIUM like 6;(source:Araport11)
620	590	AT2G32460	Chr2	13782208	13784471	1.66534	2.12998	2.0132	5.80852	8.04986	15.2044	18.2546	41.5089	MYB101	myb domain protein 101	Member of the R2R3 factor gene family.	myb domain protein 101;(source:Araport11)
621	466	AT5G07475	Chr5	2364745	2365605	1.73624	1.79083	2.27904	5.80611	7.83048	8.63295	27.3326	43.796	AT5G07475	Cupredoxin superfamily protein		Cupredoxin superfamily protein;(source:Araport11)
622	1060	AT3G50300	Chr3	18643955	18645406	1.92115	1.95097	1.93305	5.80517	10.9804	11.2538	13.3503	35.5845	AT3G50300	HXXXD-type acyl-transferase family protein		HXXXD-type acyl-transferase family protein;(source:Araport11)
623	853	AT5G39300	Chr5	15737427	15738387	1.68072	1.87355	2.25089	5.80516	6.3517	9.48772	22.0349	37.8743	EXPA25	expansin A25	member of Alpha-Expansin Gene Family. Naming convention from the Expansin Working Group (Kende et al	2004. Plant Mol Bio)
624	892	AT5G28660	Chr5	10683218	10683926	2.00263	2.02338	1.77679	5.8028	12.8921	12.8492	11.6279	37.3692	AT5G28660	NHL domain-containing protein		NHL domain-containing protein;(source:Araport11)
625	416	AT5G27910	Chr5	9940736	9941299	1.45693	2.65488	1.68805	5.79986	4.01772	30.0064	10.7297	44.7538	NF-YC8	nuclear factor Y	subunit C8
626	983	AT3G28550	Chr3	10700707	10703929	1.9343	1.93288	1.93237	5.79955	12.6385	10.6192	13.056	36.3137	AT3G28550			Proline-rich extensin-like family protein;(source:Araport11)
627	975	AT4G15690	Chr4	8934324	8934921	2.17513	1.89467	1.72878	5.79858	16.4738	10.3851	9.53812	36.397	AT4G15690	Thioredoxin superfamily protein	Encodes a member of the CC-type glutaredoxin (ROXY) family that has been shown to interact with the transcription factor TGA2 and suppress ORA59 promoter activity. Operates downstream of cytokinins in a signal transduction pathway that negatively regulates plant primary root growth in response to nitrate.	Thioredoxin superfamily protein;(source:Araport11)
628	932	AT5G35700	Chr5	13872535	13876857	1.66629	2.09174	2.04045	5.79848	5.86633	14.0319	17.0141	36.9123	FIM5	fimbrin-like protein 2	Encodes FIMBRIN5	an actin bundling factor required for pollen germination and pollen tube growth. Different members of the fimbrin/plastin family have diverged biochemically during evolution to generate either tight actin bundles or loose networks with distinct biochemical and biophysical properties. FIM4 generates both actin bundles and branched actin filaments whereas FIM5 only generates actin bundles.
629	971	AT3G44770	Chr3	16316080	16319458	1.74353	1.98583	2.06857	5.79793	7.54516	11.7122	17.1844	36.4418	AT3G44770	Protein of unknown function (DUF626)		transmembrane protein
630	496	AT5G25320	Chr5	8787403	8789530	1.57152	2.06541	2.16098	5.79791	5.19629	13.9501	24.0544	43.2008	AT5G25320			ACT-like superfamily protein;(source:Araport11)
631	817	AT1G28700	Chr1	10083500	10085030	2.10304	1.80822	1.88624	5.7975	16.4137	8.78312	13.1916	38.3884	AT1G28700	Nucleotide-diphospho-sugar transferase family protein		Nucleotide-diphospho-sugar transferase family protein;(source:Araport11)
632	985	AT5G45880	Chr5	18609664	18611166	1.99654	2.1447	1.65552	5.79676	12.0377	15.2572	8.97785	36.2728	AT5G45880	Pollen Ole e 1 allergen and extensin family protein		Pollen Ole e 1 allergen and extensin family protein;(source:Araport11)
633	652	AT5G24820	Chr5	8523406	8525297	1.81014	2.40948	1.57708	5.7967	10.6368	22.0216	7.88157	40.54	AT5G24820	Eukaryotic aspartyl protease family protein		Eukaryotic aspartyl protease family protein;(source:Araport11)
634	827	AT2G13720	Chr2	5724007	5725248	1.78557	2.05203	1.95808	5.79568	8.57075	13.1402	16.5322	38.2431	AT2G13720	DNA topoisomerase (ATP-hydrolyzing)s;ATP binding;DNA binding		putative DNA topoisomerase;(source:Araport11)
635	967	AT1G37000	Chr1	14036038	14037145	1.81742	2.1447	1.83323	5.79535	9.62617	15.2572	11.5947	36.4781	AT1G37000	Beta-galactosidase related protein		Beta-galactosidase related protein;(source:Araport11)
636	472	AT1G17770	Chr1	6120741	6122822	1.62607	2.17533	1.99359	5.79499	7.1357	19.6981	16.8775	43.7113	SUVH7	SU(VAR)3-9 homolog 7	Encodes a SU(VAR)3-9 homolog	a SET domain protein. Known SET domain proteins are involved in epigenetic control of gene expression and act as histone methyltransferases. There are 10 SUVH genes in Arabidopsis and members of this subfamily of the SET proteins have an additional conserved SRA domain. A paternally expressed imprinted gene.
637	788	AT5G17500	Chr5	5767379	5769719	2.05152	1.9186	1.82453	5.79465	14.9363	11.6585	12.0847	38.6795	AT5G17500	Glycosyl hydrolase superfamily protein		Glycosyl hydrolase superfamily protein;(source:Araport11)
638	942	AT1G20150	Chr1	6987332	6990361	2.18795	1.77239	1.83406	5.7944	18.0461	8.04082	10.7045	36.7914	AT1G20150	Subtilisin-like serine endopeptidase family protein		Subtilisin-like serine endopeptidase family protein;(source:Araport11)
639	573	AT3G52561	Chr3	19497082	19497596	2.06723	2.14272	1.58438	5.79433	16.2269	17.5314	8.0651	41.8234	AT3G52561			hypothetical protein;(source:Araport11)
640	1002	AT3G30805	Chr3	12488978	12489925	1.89533	1.9064	1.99259	5.79432	10.185	10.0897	15.8561	36.1308	AT3G30805	Class II aminoacyl-tRNA and biotin synthetases superfamily protein		Class II aminoacyl-tRNA and biotin synthetases superfamily protein;(source:Araport11)
641	741	AT4G21120	Chr4	11270045	11273973	1.93949	1.88906	1.96561	5.79416	12.6631	10.238	16.3335	39.2346	AAT1		Encodes a member of the cationic amino acid transporter (CAT) subfamily of amino acid polyamine choline transporters. Mediates efficient uptake of Lys	Arg and Glu in a yeast system.The mRNA is cell-to-cell mobile.
642	1185	AT1G31540	Chr1	11288452	11293753	1.82074	2.21089	1.76249	5.79412	8.4756	16.8473	9.09078	34.4137	AT1G31540			Disease resistance protein (TIR-NBS-LRR class) family;(source:Araport11)
643	538	AT5G51800	Chr5	21048191	21052012	2.15623	1.91242	1.72514	5.79379	19.5678	10.599	12.2567	42.4235	AT5G51800	Protein kinase superfamily protein		Protein kinase superfamily protein;(source:Araport11)
644	929	AT4G24730	Chr4	12749278	12754096	1.74356	2.16445	1.88479	5.7928	7.29567	16.2467	13.4255	36.9679	AT4G24730	Calcineurin-like metallo-phosphoesterase superfamily protein		manganese-dependent ADP-ribose/CDP-alcohol diphosphatase-like protein;(source:Araport11)
645	991	AT2G26050	Chr2	11098652	11099380	1.91739	2.29033	1.58465	5.79237	10.7191	18.8456	6.65656	36.2213	AT2G26050	Protein of unknown function (DUF1644)		hypothetical protein (DUF1644);(source:Araport11)
646	439	AT3G01085	Chr3	27991	30718	1.63741	2.37458	1.77979	5.79178	6.72996	22.6688	14.7838	44.1826	AT3G01085			Protein kinase superfamily protein;(source:Araport11)
647	434	AT1G49260	Chr1	18225870	18226967	1.75061	2.28959	1.75	5.7902	10.2195	21.2139	12.9028	44.3362	AT1G49260			mechanosensitive ion channel-like protein;(source:Araport11)
648	548	AT4G28140	Chr4	13974691	13975908	1.83049	2.04224	1.91671	5.78944	11.1836	14.3769	16.6307	42.1912	AT4G28140	Integrase-type DNA-binding superfamily protein	encodes a member of the DREB subfamily A-6 of ERF/AP2 transcription factor family. The protein contains one AP2 domain. There are 8 members in this subfamily including RAP2.4. Regulated by heat shock.	Integrase-type DNA-binding superfamily protein;(source:Araport11)
649	291	AT2G36450	Chr2	15294303	15294857	1.72548	1.88989	2.1737	5.78907	9.64496	12.7672	26.2083	48.6205	HRD	Integrase-type DNA-binding superfamily protein	encodes a member of the DREB subfamily A-4 of ERF/AP2 transcription factor family. The protein contains one AP2 domain. There are 17 members in this subfamily including TINY. Ectopic overexpression of HRD increases the density of the root network and improves water and salt stress tolerance in Arabidopsis. Overexpression of HRD in rice causes an increase in plant biomass and drought resistance.	Integrase-type DNA-binding superfamily protein;(source:Araport11)
650	759	AT1G22360	Chr1	7894858	7897591	1.96021	2.21568	1.61268	5.78857	13.0399	17.5298	8.5288	39.0985	UGT85A2	UDP-glucosyl transferase 85A2		UDP-glucosyl transferase 85A2;(source:Araport11)
651	830	AT3G53230	Chr3	19723351	19726672	1.92445	2.03552	1.82752	5.78749	11.7145	13.0484	13.4028	38.1657	AtCDC48B	ATPase	AAA-type	CDC48 protein
652	255	AT5G19700	Chr5	6660821	6662347	1.93465	1.70424	2.14786	5.78675	15.1505	8.64443	26.5181	50.313	AT5G19700	MATE efflux family protein	Encodes a MATE transporter involved in leaf senescence and iron homeostasis.	MATE efflux family protein;(source:Araport11)
653	680	AT4G11770	Chr4	7082279	7083469	1.546	2.34092	1.89979	5.78671	4.32271	20.9823	14.8074	40.1124	AT4G11770	Galactose oxidase/kelch repeat superfamily protein		Galactose oxidase/kelch repeat superfamily protein;(source:Araport11)
654	1073	AT2G44250	Chr2	18293457	18295536	1.84458	2.09174	1.8497	5.78602	9.22904	14.0319	12.1548	35.4157	AT2G44250			tRNA-splicing ligase
655	1052	AT1G36180	Chr1	13545965	13558492	1.95693	1.89316	1.93564	5.78573	12.1945	9.82902	13.611	35.6345	ACC2		Acetyl-CoA carboxylase 2 (ACC2)The mRNA is cell-to-cell mobile.Knockout mutant is hypersensitive to a loss of chloroplast translation. Mutant seedlings are more sensitive to spectinomcyin than wild-type controls.	acetyl-CoA carboxylase 2;(source:Araport11)
656	534	AT5G55370	Chr5	22445085	22446116	1.67124	2.19294	1.92127	5.78545	8.11276	18.2005	16.1839	42.4972	AT5G55370	MBOAT (membrane bound O-acyl transferase) family protein		MBOAT (membrane bound O-acyl transferase) family protein;(source:Araport11)
657	908	AT1G56430	Chr1	21136944	21138087	1.81742	2.07656	1.89124	5.78522	9.62617	14.1306	13.4246	37.1814	NAS4	nicotianamine synthase 4	Encodes a protein with nicotianamine synthase activity.	nicotianamine synthase 4;(source:Araport11)
658	960	AT1G28420	Chr1	9979802	9987638	2.20845	1.81373	1.76117	5.78335	17.2619	8.32913	10.9862	36.5772	HB-1	homeobox-1		homeobox-1;(source:Araport11)
659	494	AT3G18720	Chr3	6444367	6445759	1.77469	1.88108	2.12722	5.78299	9.93872	10.8368	22.4507	43.2262	AT3G18720	F-box family protein		F-box family protein;(source:Araport11)
660	601	AT4G13260	Chr4	7721618	7723989	1.70607	2.33492	1.74094	5.78193	8.35063	21.6599	11.3491	41.3596	YUC2		Encodes YUC2. Catalyzes conversion of IPA (indole-3-pyruvic acid) to IAA (indole-3-acetic acid) in auxin biosynthesis pathway.	Flavin-binding monooxygenase family protein;(source:Araport11)
661	428	AT5G08460	Chr5	2733220	2735455	1.64863	1.86159	2.27045	5.78067	6.05133	11.405	27.0011	44.4574	AT5G08460	GDSL-like Lipase/Acylhydrolase superfamily protein	GDSL-motif esterase/acyltransferase/lipase. Enzyme group with broad substrate specificity that may catalyze acyltransfer or hydrolase reactions with lipid and non-lipid substrates.	GDSL-like Lipase/Acylhydrolase superfamily protein;(source:Araport11)
662	463	AT4G25790	Chr4	13122152	13123347	1.92738	1.78108	2.07209	5.78055	12.1727	8.32913	23.3705	43.8723	AT4G25790	CAP (Cysteine-rich secretory proteins	Antigen 5	and Pathogenesis-related 1 protein) superfamily protein
663	621	AT4G24640	Chr4	12717788	12719017	1.98488	2.06527	1.73028	5.78043	14.9747	13.4351	12.5782	40.988	APPB1	Plant invertase/pectin methylesterase inhibitor superfamily protein	Encodes AppB protein (AppB1).	Plant invertase/pectin methylesterase inhibitor superfamily protein;(source:Araport11)
664	865	AT2G23570	Chr2	10031713	10032753	1.89053	1.99098	1.89883	5.78034	11.9137	12.3268	13.5119	37.7524	MES19	methyl esterase 19	Encodes a protein with similarity to SABP2	a methyl salicylate esterase from tobacco. However
665	888	AT3G44250	Chr3	15948505	15950224	1.71918	1.95936	2.09961	5.77815	7.90809	11.1601	18.344	37.4122	CYP71B38	cytochrome P450	family 71	subfamily B
666	898	AT1G56670	Chr1	21241673	21244047	1.86653	2.01231	1.89891	5.77775	10.2992	12.2747	14.7197	37.2936	AT1G56670		GDSL-motif esterase/acyltransferase/lipase. Enzyme group with broad substrate specificity that may catalyze acyltransfer or hydrolase reactions with lipid and non-lipid substrates.	GDSL-like Lipase/Acylhydrolase superfamily protein;(source:Araport11)
667	859	AT5G45530	Chr5	18454316	18457277	1.73977	2.38407	1.65319	5.77703	7.48916	22.386	7.95057	37.8257	AT5G45530	Protein of unknown function (DUF594)		transmembrane protein
668	521	AT4G33880	Chr4	16239363	16241137	1.55056	2.00102	2.22514	5.77672	5.07731	12.1845	25.4127	42.6745	RSL2	ROOT HAIR DEFECTIVE 6-LIKE 2	RSL2 was expressed concurrently with RSL4 and its expression was controlled by RHD6 and RSL1. Required for root-hair growth.	ROOT HAIR DEFECTIVE 6-LIKE 2;(source:Araport11)
669	271	AT4G19800	Chr4	10760830	10762104	2.12615	1.66094	1.98849	5.77558	19.8148	8.21086	21.4229	49.4486	AT4G19800	Glycosyl hydrolase family protein with chitinase insertion domain		Glycosyl hydrolase family protein with chitinase insertion domain-containing protein;(source:Araport11)
670	925	AT2G04080	Chr2	1357189	1359253	1.71564	1.9149	2.14471	5.77525	7.47631	10.6978	18.8337	37.0078	AT2G04080			MATE efflux family protein;(source:Araport11)
671	522	AT5G50300	Chr5	20466068	20468124	1.74945	1.87949	2.14592	5.77486	10.1499	10.1537	22.3655	42.6691	AZG2		Encodes a homolog of the adenine-guanine-hypoxanthine transporter AzgA of Aspergillus nidulans. Function as a plant adenine-guanine transporter. Two closely related genes exist in Arabidopsis: AT3G10960 (Azg1) and AT5G50300 (Azg2).	Xanthine/uracil permease family protein;(source:Araport11)
672	629	AT1G29110	Chr1	10171683	10173071	1.5084	2.52801	1.73656	5.77297	4.44584	26.0583	10.39	40.8941	AT1G29110	Cysteine proteinases superfamily protein		Cysteine proteinases superfamily protein;(source:Araport11)
673	261	AT1G31290	Chr1	11188293	11192317	1.80202	2.10504	1.86581	5.77287	11.9432	17.7007	20.2069	49.8508	AGO3			ARGONAUTE 3;(source:Araport11)
674	986	AT2G10020	Chr2	3797230	3797430	1.79563	2.383	1.59338	5.77201	8.01053	21.2997	6.94973	36.26	AT2G10020			hypothetical protein;(source:Araport11)
675	454	AT5G16080	Chr5	5252315	5253618	1.59448	2.47205	1.70486	5.77139	6.83246	24.314	12.8736	44.0201	CXE17	carboxyesterase 17		carboxyesterase 17;(source:Araport11)
676	884	AT1G52490	Chr1	19556218	19559011	1.75796	2.02555	1.98785	5.77136	7.33652	12.5607	17.5896	37.4868	AT1G52490			F-box/associated interaction domain protein;(source:Araport11)
677	896	AT4G32375	Chr4	15628873	15631596	1.62752	2.15794	1.98571	5.77117	5.72638	15.5704	16.0203	37.3171	AT4G32375	Pectin lyase-like superfamily protein		Pectin lyase-like superfamily protein;(source:Araport11)
678	928	AT5G42230	Chr5	16880954	16884064	2.04534	1.87992	1.84476	5.77002	16.038	9.57167	11.3828	36.9925	scpl41		SerineÂ carboxypeptidase&#8208;likeÂ (SCPL)Â enzyme involved in membrane lipid metabolism.	serine carboxypeptidase-like 41;(source:Araport11)
679	638	AT2G34110	Chr2	14392551	14403317	2.03495	2.12838	1.60597	5.7693	15.8313	16.1758	8.73649	40.7436	AT2G34110			hypothetical protein;(source:Araport11)
680	582	AT5G53510	Chr5	21738849	21742082	1.78849	2.10498	1.87564	5.76911	10.0246	14.3344	17.3273	41.6863	OPT9	oligopeptide transporter 9	oligopeptide transporter	oligopeptide transporter 9;(source:Araport11)
681	699	AT5G42590	Chr5	17031111	17033726	1.72524	1.95936	2.08342	5.76802	8.19562	11.1601	20.4945	39.8502	CYP71A16	cytochrome P450	family 71	subfamily A
682	542	AT2G14960	Chr2	6451372	6453670	1.91428	2.13047	1.72294	5.76769	12.8808	17.9372	11.4606	42.2786	GH3.1	Auxin-responsive GH3 family protein	encodes a protein similar to IAA-amido synthases. Lines carrying an insertion in this gene are hypersensitive to auxin.	Auxin-responsive GH3 family protein;(source:Araport11)
683	612	AT2G34790	Chr2	14673840	14677270	2.05758	2.14981	1.55938	5.76677	15.6247	17.3934	8.17171	41.1898	MEE23	FAD-binding Berberine family protein	Encodes a BBE-like enzyme that acts in monolignol metabolism by catalyzing the oxidation of aromatic allylic alcohols	such as coumaryl-
684	136	AT1G43730	Chr1	16508723	16509784	2.15424	2.03414	1.57775	5.76613	27.073	20.7615	8.85899	56.6935	AT1G43730	RNA-directed DNA polymerase (reverse transcriptase)-related family protein		RNA-directed DNA polymerase (reverse transcriptase)-related family protein;(source:Araport11)
685	905	AT5G38820	Chr5	15543481	15545182	1.88353	1.96132	1.92124	5.76609	9.68287	11.7788	15.7664	37.2281	AT5G38820		Encodes a putative amino acid transporter.	Transmembrane amino acid transporter family protein;(source:Araport11)
686	1021	AT4G13235	Chr4	7677866	7678247	1.90186	2.01049	1.85281	5.76516	10.0874	12.5607	13.2763	35.9244	EDA21	embryo sac development arrest 21	Encodes a defensin-like (DEFL) family protein.	embryo sac development arrest 21;(source:Araport11)
687	834	AT5G19630	Chr5	6627975	6630024	1.79179	1.93207	2.04045	5.76431	9.81073	11.317	17.0141	38.1418	AT5G19630	alpha/beta-Hydrolases superfamily protein		alpha/beta-Hydrolases superfamily protein;(source:Araport11)
688	786	AT2G28410	Chr2	12156130	12156934	1.85781	1.76077	2.14451	5.76309	10.2806	7.38914	21.0409	38.7106	AT2G28410			transmembrane protein;(source:Araport11)
689	754	AT2G05915	Chr2	2263816	2264265	1.81305	2.15794	1.79197	5.76296	10.3481	15.5704	13.2412	39.1597	AT2G05915			hypothetical protein;(source:Araport11)
690	839	AT2G15360	Chr2	6694787	6695180	1.4968	2.02555	2.24027	5.76262	3.77674	12.5607	21.7055	38.0429	AT2G15360			fucosyltransferase;(source:Araport11)
691	981	AT2G13680	Chr2	5694398	5706134	1.87791	1.88764	1.99653	5.76208	10.546	10.6166	15.1693	36.3319	CALS5	callose synthase 5	Responsible for the synthesis of callose deposited at the primary cell wall of meiocytes	tetrads and microspores. Required for exine formation during microgametogenesis and for pollen viability. Highest expression in meiocytes
692	575	AT2G28170	Chr2	12006371	12009956	1.54819	1.98839	2.22542	5.762	5.42317	12.9736	23.399	41.7958	ATCHX7	Cation/hydrogen exchanger family protein	member of Putative Na+/H+ antiporter family	Cation/hydrogen exchanger family protein;(source:Araport11)
693	602	AT5G43370	Chr5	17415772	17417798	1.75426	2.12283	1.8836	5.76069	9.42556	17.5106	14.3857	41.3219	PHT1;2	phosphate transporter 2	Encodes a phosphate transporter Pht1;2. Members of the Pht1 family of phosphate transporters include: Pht1;1/At5g43350	Pht1;2/At5g43370
694	879	AT1G30795	Chr1	10935753	10936348	1.97683	1.83212	1.95043	5.75938	12.5331	9.79781	15.2697	37.6006	AT1G30795	Glycine-rich protein family		Glycine-rich protein family;(source:Araport11)
695	717	AT5G58830	Chr5	23755775	23758684	1.82209	2.05729	1.87973	5.75911	9.41588	13.4006	16.7176	39.5341	AT5G58830	Subtilisin-like serine endopeptidase family protein		Subtilisin-like serine endopeptidase family protein;(source:Araport11)
696	1261	AT3G44130	Chr3	15881870	15883638	1.89608	1.91964	1.94298	5.7587	9.9332	10.3533	13.3244	33.6109	AT3G44130	F-box and associated interaction domains-containing protein		F-box and associated interaction domains-containing protein;(source:Araport11)
697	1016	AT1G11610	Chr1	3906862	3909338	2.02698	2.11442	1.61721	5.75861	12.7575	16.899	6.30307	35.9596	CYP71A18	cytochrome P450	family 71	subfamily A
698	753	AT3G45810	Chr3	16832883	16837569	1.44474	2.35652	1.95707	5.75833	3.39114	20.5851	15.193	39.1692	AT3G45810	ferric reductase-like transmembrane component family protein		ferric reductase-like transmembrane component family protein;(source:Araport11)
699	1015	AT3G26770	Chr3	9845396	9847148	1.7344	2.06204	1.96176	5.7582	8.04627	13.7293	14.1876	35.9632	AT3G26770	NAD(P)-binding Rossmann-fold superfamily protein		NAD(P)-binding Rossmann-fold superfamily protein;(source:Araport11)
700	687	AT3G46240	Chr3	16985843	16988064	1.4334	2.31681	2.00761	5.75782	3.38973	19.5339	17.1078	40.0314	AT3G46240			ER protein carbohydrate-binding protein;(source:Araport11)
701	681	AT4G00220	Chr4	90036	92237	1.77397	2.11465	1.86643	5.75505	9.50352	17.1739	13.4349	40.1123	JLO	Lateral organ boundaries (LOB) domain family protein	Encodes a protein containing a LOB domain that is expressed in embryos	flower primordium and lateral floral organ boundaries. Overexpression is correlated with activation of STM and KNAT1 and down regulation of PIN1 and reduced auxin transport levels. Ectopic expression in plants results in premature termination of the shoot apical meristem and small
702	869	AT5G51330	Chr5	20858706	20861711	1.99306	1.80381	1.95753	5.7544	14.0147	8.48636	15.203	37.7041	SWI1		Encodes novel protein involved in sister chromatid cohesion and meiotic chromosome organization during both male and female meiosis. Gene has two alternate transcripts which produce two similar proteins	one 57 aa shorter than the other.
703	674	AT4G19750	Chr4	10745682	10747127	2.04442	1.82301	1.88678	5.75421	16.5031	10.1199	13.597	40.22	AT4G19750	Glycosyl hydrolase family protein with chitinase insertion domain		Glycosyl hydrolase family protein with chitinase insertion domain-containing protein;(source:Araport11)
704	782	AT2G02440	Chr2	638012	639305	1.54962	2.02074	2.18319	5.75355	4.93292	13.6043	20.1989	38.7361	AT2G02440			transmembrane protein;(source:Araport11)
705	1222	AT2G07560	Chr2	3169972	3174012	1.88353	2.27709	1.59261	5.75323	9.68287	18.5062	5.75113	33.9402	HA6	H(+)-ATPase 6		H[+]-ATPase 6;(source:Araport11)
706	444	AT5G35917	Chr5	14049123	14051128	1.53537	1.87325	2.34332	5.75194	4.47106	10.0656	29.5861	44.1228	CYP79A3P	cytochrome P450	family 79	subfamily A
707	1089	AT1G41820	Chr1	15582423	15585143	2.18136	1.89316	1.67657	5.75109	17.2505	9.82902	8.2241	35.3036	AT1G41820			hypothetical protein;(source:Araport11)
708	793	AT3G54510	Chr3	20180292	20183509	1.89303	2.23439	1.62219	5.74961	12.2195	20.1127	6.29762	38.6298	AT3G54510			Early-responsive to dehydration stress protein (ERD4);(source:Araport11)
709	1217	AT5G16900	Chr5	5555254	5559715	2.04162	1.89316	1.81428	5.74906	13.3144	9.82902	10.8858	34.0292	AT5G16900			Leucine-rich repeat protein kinase family protein;(source:Araport11)
710	1022	AT2G15930	Chr2	6941590	6941978	1.55705	2.22413	1.96706	5.74824	4.19011	17.1739	14.5116	35.8756	None	None	None	None
711	316	AT2G15042	Chr2	6510165	6512637	1.59168	2.08425	2.07209	5.74802	4.72155	19.62	23.3705	47.7121	AT2G15042	Leucine-rich repeat (LRR) family protein		Leucine-rich repeat (LRR) family protein;(source:Araport11)
712	951	AT5G25950	Chr5	9057793	9059963	2.03421	2.34669	1.36623	5.74713	12.8722	20.7519	3.07413	36.6982	AT5G25950	Protein of Unknown Function (DUF239)		AslB
713	1088	AT4G11390	Chr4	6927892	6930378	2.01964	1.91212	1.81513	5.74689	13.4921	10.8675	10.9614	35.321	AT4G11390			Cysteine/Histidine-rich C1 domain family protein;(source:Araport11)
714	1058	AT3G43710	Chr3	15605608	15606744	1.9438	2.0826	1.72002	5.74642	11.6231	15.7825	8.1958	35.6014	AT3G43710	Galactose oxidase/kelch repeat superfamily protein		Galactose oxidase/kelch repeat superfamily protein;(source:Araport11)
715	191	AT4G27150	Chr4	13609341	13610075	1.45363	1.96718	2.32487	5.74568	4.4909	15.0639	33.8723	53.4271	SESA2	seed storage albumin 2		seed storage albumin 2;(source:Araport11)
716	700	AT2G25090	Chr2	10670467	10672653	1.54964	2.10498	2.09082	5.74544	6.20803	14.3344	19.2861	39.8285	CIPK16	CBL-interacting protein kinase 16	Encodes a member of the SNF1-related kinase (SnRK) gene family (SnRK3.18)	which has also been reported as a member of the CBL-interacting protein kinases (CIPK16) and is involved in salinity tolerance.
717	1138	AT1G18830	Chr1	6489309	6494218	2.04677	1.67985	2.01731	5.74393	13.1567	6.46969	15.2618	34.8882	AT1G18830		Together with SEC31B a component of the coat protein complex II (COPII) which promotes the formation of transport vesicles from the endoplasmic reticulum (ER).	Transducin/WD40 repeat-like superfamily protein;(source:Araport11)
718	1200	AT4G15680	Chr4	8931652	8932295	1.88353	1.80049	2.05978	5.7438	9.68287	8.08956	16.4191	34.1915	AT4G15680	Thioredoxin superfamily protein	Encodes a member of the CC-type glutaredoxin (ROXY) family. Operates downstream of cytokinins in a signal transduction pathway that negatively regulates plant primary root growth in response to nitrate.	Thioredoxin superfamily protein;(source:Araport11)
719	431	AT1G51990	Chr1	19330949	19332667	1.42257	2.17631	2.1441	5.74298	3.28098	17.7998	23.3395	44.4203	AT1G51990	O-methyltransferase family protein		O-methyltransferase family protein;(source:Araport11)
720	977	AT5G35753	Chr5	13922569	13925272	1.83341	2.00367	1.90537	5.74245	9.65121	12.6082	14.1176	36.377	AT5G35753	Domain of unknown function (DUF3444)		DnaJ heat shock amino-terminal domain protein (DUF3444);(source:Araport11)
721	446	AT2G34870	Chr2	14710777	14711453	1.65725	1.77527	2.30962	5.74214	7.11696	7.75199	29.2428	44.1118	MEE26	hydroxyproline-rich glycoprotein family protein		hydroxyproline-rich glycoprotein family protein;(source:Araport11)
722	922	AT1G43720	Chr1	16495080	16496078	1.9265	1.94612	1.86897	5.74159	13.5267	10.8884	12.6556	37.0707	AT1G43720			hypothetical protein;(source:Araport11)
723	691	AT1G55610	Chr1	20779874	20784017	1.74829	2.3329	1.65986	5.74105	10.0755	20.271	9.62648	39.973	BRL1	BRI1 like	mutant has Altered vascular cell differentiation; LRR Receptor Kinase	BRI1 like;(source:Araport11)
724	821	AT2G24430	Chr2	10383517	10386625	1.72556	2.18185	1.83274	5.74015	8.53501	17.1313	12.6109	38.2772	NAC038	NAC domain containing protein 38		NAC domain containing protein 38;(source:Araport11)
725	1081	AT5G09910	Chr5	3093272	3095156	1.75674	2.20134	1.78164	5.73972	7.3723	17.2782	10.7346	35.3851	AT5G09910			Ras-related small GTP-binding family protein;(source:Araport11)
726	847	AT2G04041	Chr2	1308089	1308544	1.9336	2.10498	1.69978	5.73836	12.4205	14.3344	11.1801	37.935	AT2G04041	Protein of unknown function (DUF784)		ECA1 gametogenesis family protein (DUF784);(source:Araport11)
727	1178	AT5G14510	Chr5	4677973	4679194	2.09312	1.93532	1.7094	5.73784	15.3663	11.1601	7.97794	34.5043	AT5G14510	ARM repeat superfamily protein	Armadillo (ARM) repeat containing protein involved in vascular development.	ARM repeat superfamily protein;(source:Araport11)
728	546	AT1G09790	Chr1	3168482	3170819	1.98351	1.64318	2.10988	5.73657	14.2818	6.97662	20.953	42.2114	COBL6			COBRA-like protein 6 precursor;(source:Araport11)
729	804	AT2G15770	Chr2	6871257	6872245	1.83706	2.00486	1.89463	5.73655	10.5332	13.1023	14.895	38.5305	AT2G15770	Cupredoxin superfamily protein		Cupredoxin superfamily protein;(source:Araport11)
730	797	AT4G15620	Chr4	8913838	8915663	1.79701	1.95936	1.98014	5.73651	8.79867	11.1601	18.6173	38.5761	AT4G15620	Uncharacterised protein family (UPF0497)		Uncharacterized protein family (UPF0497);(source:Araport11)
731	966	AT5G38435	Chr5	15388045	15388656	1.62856	2.17118	1.93649	5.73623	6.90445	15.8865	13.6992	36.4901	SPH8	S-protein homologue 8	self-incompatibility (S) protein homolog	expressed at low levels in floral buds and very low levels in other plant tissues
732	886	AT5G47990	Chr5	19434827	19436689	2.17601	2.02555	1.53459	5.73615	18.0992	12.5607	6.7768	37.4367	CYP705A5	cytochrome P450	family 705	subfamily A
733	937	AT5G39460	Chr5	15788289	15790004	1.76672	2.03904	1.93007	5.73583	8.70508	13.5911	14.5585	36.8547	AT5G39460	F-box family protein		F-box family protein;(source:Araport11)
734	1109	AT4G16850	Chr4	9480076	9481738	1.9468	2.10236	1.68636	5.73552	11.4641	15.4415	8.2103	35.1159	AT4G16850		6-transmembrane (6TM) protein that underlies a QTL for petal size with increased expression correlating to increased petal size.	transmembrane protein;(source:Araport11)
735	467	AT2G27860	Chr2	11864393	11866907	2.16667	2.04415	1.52394	5.73476	21.5745	15.6434	6.57477	43.7927	AXS1	UDP-D-apiose/UDP-D-xylose synthase 1	Encodes UDP-d-apiose/UDP-d-xylose synthase that requires NAD+ for enzymatic activity and is strongly inhibited by UDP-d-galacturonate.	UDP-D-apiose/UDP-D-xylose synthase 1;(source:Araport11)
736	738	AT3G59570	Chr3	22000832	22006056	1.6575	1.76531	2.31162	5.73443	5.66827	8.04753	25.529	39.2448	AT3G59570			Ypt/Rab-GAP domain of gyp1p superfamily protein;(source:Araport11)
737	1023	AT2G39040	Chr2	16299351	16301227	2.12211	1.74753	1.86477	5.73441	14.9165	7.16194	13.7832	35.8616	AT2G39040	Peroxidase superfamily protein		Peroxidase superfamily protein;(source:Araport11)
738	333	AT1G03790	Chr1	954525	956097	1.51493	2.17656	2.04271	5.7342	5.56803	19.1495	22.5494	47.2669	SOM	Zinc finger C-x8-C-x5-C-x3-H type family protein	Encodes SOMNUS (SOM)	a nucleus-localized CCCH-type zinc finger protein. SOM negatively regulates light-dependent seed germination downstream of PIL5 (AT2G20180).
739	189	AT1G65770	Chr1	24460656	24461738	1.64899	2.08906	1.995	5.73305	8.46603	19.4736	25.5645	53.5041	AMR1	ascorbic acid mannose pathway regulator 1	Encodes AMR1 (Ascorbic acid Mannose Pathway Regulator 1). Coordinately and negatively regulates the mannose/L-galactose ascorbic acid biosynthetic pathway in response to developmental and environmental cues.	ascorbic acid mannose pathway regulator 1;(source:Araport11)
740	1228	AT2G14540	Chr2	6197663	6199406	1.73285	2.18442	1.81561	5.73288	6.90166	16.2043	10.7356	33.8416	SRP2	serpin 2		serpin 2;(source:Araport11)
741	552	AT1G71870	Chr1	27032456	27034895	2.07182	1.64424	2.01624	5.7323	15.7325	5.78628	20.623	42.1418	AT1G71870	MATE efflux family protein	Metabolite transporter involved in the anthocyanin response to anthocyanin induction conditions. Affects ABA signaling and localization.	MATE efflux family protein;(source:Araport11)
742	947	AT4G12950	Chr4	7576642	7577172	1.95822	1.93288	1.84095	5.73205	12.5023	10.6192	13.6376	36.7591	AT4G12950	Fasciclin-like arabinogalactan family protein		Fasciclin-like arabinogalactan family protein;(source:Araport11)
743	1003	AT5G03820	Chr5	1015803	1017263	1.93746	2.23288	1.5617	5.73204	11.452	18.0421	6.61515	36.1093	AT5G03820		GDSL-motif esterase/acyltransferase/lipase. Enzyme group with broad substrate specificity that may catalyze acyltransfer or hydrolase reactions with lipid and non-lipid substrates.	GDSL-like Lipase/Acylhydrolase family protein;(source:Araport11)
744	1000	AT3G28790	Chr3	10813331	10815699	1.93615	1.88156	1.9142	5.73191	12.048	11.1056	12.9968	36.1504	AT3G28790	Protein of unknown function (DUF1216)		transmembrane protein
745	858	AT2G31830	Chr2	13532680	13537741	2.14516	1.89499	1.69148	5.73163	17.8638	10.9227	9.04196	37.8285	5PTase14		Encodes a 5-inositol-polyphosphate phosphatase	that
746	984	AT3G47730	Chr3	17594060	17598896	1.67006	2.39733	1.66405	5.73144	5.86633	22.8719	7.57024	36.3085	ABCA2	ATP-binding cassette A2	member of ATH subfamily	ATP-binding cassette A2;(source:Araport11)
747	756	AT1G34047	Chr1	12390238	12390915	1.8412	1.68293	2.20703	5.73116	10.2466	6.32108	22.5727	39.1404	AT1G34047	Defensin-like (DEFL) family protein	Encodes a defensin-like (DEFL) family protein.	Defensin-like (DEFL) family protein;(source:Araport11)
748	968	AT1G08630	Chr1	2743761	2747967	1.65141	2.00779	2.07119	5.73039	5.9634	13.6995	16.8148	36.4777	THA1		Encodes a threonine aldolase	involved in threonine degradation to glycine. Primarily expressed in seeds and seedlings.
749	728	AT3G24690	Chr3	9020651	9021491	2.05479	1.92758	1.74784	5.73021	16.6366	10.9628	11.756	39.3554	AT3G24690			hypothetical protein;(source:Araport11)
750	1026	AT2G06570	Chr2	2622603	2624902	1.66089	2.21089	1.85818	5.72996	6.67648	16.8473	12.3177	35.8415	AT2G06570			hypothetical protein;(source:Araport11)
751	995	AT4G07820	Chr4	4636764	4637450	1.91855	1.67018	2.14076	5.72949	10.8743	6.11228	19.211	36.1976	AT4G07820	CAP (Cysteine-rich secretory proteins	Antigen 5	and Pathogenesis-related 1 protein) superfamily protein
752	536	AT1G47660	Chr1	17533941	17535551	1.63908	2.20836	1.8812	5.72864	7.31856	17.7029	17.4112	42.4327	AT1G47660			hypothetical protein;(source:Araport11)
753	762	AT1G28430	Chr1	9992986	9994642	1.61641	2.04524	2.06613	5.72778	5.24262	13.6988	20.0814	39.0228	CYP705A24	cytochrome P450	family 705	subfamily A
754	774	AT4G26820	Chr4	13493453	13494181	1.97501	1.90623	1.84617	5.72741	14.7053	10.9713	13.1972	38.8738	AT4G26820			GrpE-like protein;(source:Araport11)
755	910	AT5G33370	Chr5	12602468	12604764	1.8333	1.97259	1.9189	5.72479	10.2325	11.435	15.5058	37.1733	AT5G33370	GDSL-like Lipase/Acylhydrolase superfamily protein	GDSL-motif esterase/acyltransferase/lipase. Enzyme group with broad substrate specificity that may catalyze acyltransfer or hydrolase reactions with lipid and non-lipid substrates. Mutants are defective in cuticle formation with reduced sepal cuticle ridge formation.	GDSL-like Lipase/Acylhydrolase superfamily protein;(source:Araport11)
756	736	AT3G13840	Chr3	4555305	4556837	1.69379	1.97259	2.05804	5.72442	7.78301	11.435	20.0535	39.2715	AT3G13840	GRAS family transcription factor		GRAS family transcription factor;(source:Araport11)
757	1040	AT5G21080	Chr5	7158035	7163188	1.76119	2.09619	1.86561	5.72299	7.74438	15.5893	12.399	35.7327	AT5G21080	Uncharacterized protein		Uncharacterized protein;(source:Araport11)
758	628	AT4G16860	Chr4	9488466	9495816	1.86837	1.71996	2.13411	5.72244	11.2616	7.84204	21.8025	40.9061	RPP4		Confers resistance to Peronospora parasitica. RPP4 is coordinately regulated by transcriptional activation and RNA silencing.	Disease resistance protein (TIR-NBS-LRR class) family;(source:Araport11)
759	767	AT1G66700	Chr1	24873291	24874758	2.26043	1.71497	1.74619	5.72159	19.7374	7.81351	11.4108	38.9617	PXMT1	S-adenosyl-L-methionine-dependent methyltransferases superfamily protein	A member of the Arabidopsis SABATH methyltransferase gene family. Encodes PXMT1	a methyltransferase that methylates 1
760	1173	AT1G34460	Chr1	12595110	12599628	1.99198	1.98583	1.74373	5.72154	13.314	11.7122	9.55245	34.5786	CYCB1;5		B1 type cyclin	CYCLIN B1;(source:Araport11)
761	740	AT3G15370	Chr3	5190572	5192077	1.85415	1.97981	1.88743	5.72139	11.3787	12.5323	15.3277	39.2387	EXPA12		member of Alpha-Expansin Gene Family. Naming convention from the Expansin Working Group (Kende et al	2004. Plant Mol Bio)
762	667	AT3G07840	Chr3	2501893	2503565	1.94916	1.7818	1.99021	5.72117	12.697	9.32489	18.3314	40.3533	AT3G07840	Pectin lyase-like superfamily protein		Pectin lyase-like superfamily protein;(source:Araport11)
763	577	AT5G01180	Chr5	61017	63848	1.6899	2.45436	1.57681	5.72107	8.07811	26.1124	7.55448	41.745	PTR5		Encodes a dipeptide transporter expressed in pollen and ovules during early seed development. GFP-tagged PTR5 localizes to the plasma membrane.	peptide transporter 5;(source:Araport11)
764	730	AT5G05657	Chr5	1688990	1689571	1.94526	1.98444	1.79126	5.72096	13.0504	12.7577	13.507	39.3151	AT5G05657			late embryogenesis abundant (LEA) hydroxyproline-rich glycoprotein family protein;(source:Araport11)
765	825	AT3G51200	Chr3	19018853	19019173	1.73978	2.10441	1.87645	5.72064	7.68735	16.2677	14.2938	38.2488	AT3G51200	SAUR-like auxin-responsive protein family		SAUR-like auxin-responsive protein family;(source:Araport11)
766	526	AT3G22250	Chr3	7867753	7870229	1.60252	1.91325	2.20466	5.72043	5.17889	12.0408	25.3841	42.6038	AT3G22250	UDP-Glycosyltransferase superfamily protein		UDP-Glycosyltransferase superfamily protein;(source:Araport11)
767	597	AT5G22200	Chr5	7355688	7356871	2.16139	1.54843	2.0094	5.71922	19.0289	4.91835	17.461	41.4082	AT5G22200	Late embryogenesis abundant (LEA) hydroxyproline-rich glycoprotein family		Late embryogenesis abundant (LEA) hydroxyproline-rich glycoprotein family;(source:Araport11)
768	779	AT5G25610	Chr5	8914233	8916800	1.73936	2.10461	1.87451	5.71848	8.91639	15.7457	14.123	38.7851	RD22	BURP domain-containing protein	responsive to dehydration 22 (RD22) mediated by ABA	BURP domain-containing protein;(source:Araport11)
769	836	AT5G26860	Chr5	9451048	9457000	1.71795	2.15104	1.84827	5.71726	8.12495	15.7406	14.234	38.0996	LON1	lon protease 1	Encodes a member of the Lon protease-like proteins (Lon1/At5g26860	Lon2/At5g47040
770	1062	AT1G44050	Chr1	16739261	16741513	1.66977	2.30357	1.74373	5.71707	6.8031	19.1882	9.55245	35.5438	AT1G44050	Cysteine/Histidine-rich C1 domain family protein		Cysteine/Histidine-rich C1 domain family protein;(source:Araport11)
771	1291	AT1G41920	Chr1	15680978	15684487	1.78307	2.06527	1.86865	5.71699	7.78301	13.4351	12.1385	33.3566	AT1G41920	General transcription factor 2-related zinc finger protein		General transcription factor 2-related zinc finger protein;(source:Araport11)
772	927	AT2G21730	Chr2	9280044	9281623	1.98362	2.23737	1.49597	5.71696	14.4315	17.5039	5.05804	36.9934	CAD2	cinnamyl alcohol dehydrogenase homolog 2		cinnamyl alcohol dehydrogenase homolog 2;(source:Araport11)
773	769	AT3G47990	Chr3	17713144	17716308	2.38297	1.48529	1.8484	5.71666	22.2209	3.78512	12.9348	38.9408	SIS3			SUGAR-INSENSITIVE 3;(source:Araport11)
774	832	AT4G22470	Chr4	11840134	11841450	1.86033	2.2002	1.65568	5.71621	11.2427	17.46	9.45377	38.1565	AT4G22470	protease inhibitor/seed storage/lipid transfer protein (LTP) family protein	Encodes a hybrid proline-rich protein that contains two tandem PRD-8CMs (proline-rich domain-eight cysteine motif). Its expression is induced by JA and certain pathogens. This pattern of induction	combined with overexpression and RNAi induced phenotypes
775	1028	AT1G31710	Chr1	11349840	11355486	1.55048	2.2327	1.93237	5.71555	4.53572	18.2376	13.056	35.8293	AT1G31710	Copper amine oxidase family protein		Copper amine oxidase family protein;(source:Araport11)
776	343	AT1G60760	Chr1	22365832	22366323	1.6351	1.85095	2.22943	5.71548	7.33092	11.156	28.4925	46.9794	AT1G60760	Plant invertase/pectin methylesterase inhibitor superfamily protein		Plant invertase/pectin methylesterase inhibitor superfamily protein;(source:Araport11)
777	1100	AT4G27670	Chr4	13818870	13819971	1.78515	2.14054	1.78896	5.71465	8.19276	16.4847	10.5352	35.2127	HSP21	heat shock protein 21	Encodes Hsp21	a chloroplast located small heat shock protein. A structure model of Hsp21
778	685	AT4G29110	Chr4	14348801	14349701	1.70616	2.07542	1.93271	5.71429	7.84232	15.8226	16.3812	40.0461	AT4G29110			cotton fiber protein;(source:Araport11)
779	294	AT1G08100	Chr1	2527170	2529120	1.75213	1.85176	2.11006	5.71395	10.6593	12.2821	25.5926	48.534	NRT2.2	nitrate transporter 2.2	Encodes a high-affinity nitrate transporter.	nitrate transporter 2.2;(source:Araport11)
780	703	AT5G58050	Chr5	23494249	23497581	1.86637	2.0707	1.77674	5.71381	11.9755	14.8855	12.9439	39.8049	SVL4	SHV3-like 4	Encodes a member of the glycerophosphodiester phosphodiesterase like (GDPD-like) family.	SHV3-like 4;(source:Araport11)
781	1422	AT3G01420	Chr3	159466	162837	2.03421	1.86668	1.81286	5.71375	12.8722	9.31712	10.2195	32.4088	DOX1	Peroxidase superfamily protein	Encodes an alpha-dioxygenase involved in protection against oxidative stress and cell death. Induced in response to Salicylic acid and oxidative stress. Independent of NPR1 in induction by salicylic acid. The mRNA is cell-to-cell mobile.	Peroxidase superfamily protein;(source:Araport11)
782	792	AT4G32620	Chr4	15731508	15737272	1.89116	1.74244	2.08003	5.71363	11.9912	8.28327	18.3597	38.6342	AT4G32620	Enhancer of polycomb-like transcription factor protein	Polycomb related protein that is part of a protein complex involved in histone deacetylation and heterochromatin silencing.	Enhancer of polycomb-like transcription factor protein;(source:Araport11)
783	563	AT2G30340	Chr2	12931219	12932582	2.25019	1.66062	1.8016	5.71241	21.6854	7.29453	12.9461	41.926	LBD13		Lateral Organ Boundaries domain protein. LOB13 promotes lateral root formation.	LOB domain-containing protein 13;(source:Araport11)
784	1297	AT4G13750	Chr4	7975191	7987620	1.77466	1.97259	1.96422	5.71147	7.98729	11.435	13.8661	33.2884	NOV	Histidine kinase-	DNA gyrase B-	and HSP90-like ATPase family protein
785	1005	AT5G35890	Chr5	14025863	14026726	1.77876	2.11104	1.821	5.7108	8.99863	14.5289	12.5467	36.0742	AT5G35890	Beta-galactosidase related protein		Beta-galactosidase related protein;(source:Araport11)
786	842	AT3G49160	Chr3	18221994	18224885	1.62193	2.04544	2.04299	5.71036	6.18965	14.1058	17.7234	38.0189	AT3G49160		Expression of the gene is downregulated in the presence of paraquat	an inducer of photoxidative stress.
787	941	AT1G16400	Chr1	5605159	5607473	1.71945	1.91964	2.07091	5.71	8.19801	10.3533	18.2463	36.7976	CYP79F2	cytochrome P450	family 79	subfamily F
788	525	AT3G49830	Chr3	18482383	18483940	1.78167	1.66974	2.25813	5.70954	9.58378	5.93155	27.1021	42.6174	AT3G49830	P-loop containing nucleoside triphosphate hydrolases superfamily protein	pseudogene	P-loop containing nucleoside triphosphate hydrolases superfamily protein;(source:Araport11)
789	761	AT1G09090	Chr1	2932739	2936586	1.98429	2.10155	1.62368	5.70952	14.6666	16.3044	8.07401	39.045	RBOHB	respiratory burst oxidase homolog B	NADPH-oxidase AtrbohB plays a role in seed after-ripening. Major producer of superoxide in germinating seeds. AtrbohB pre-mRNA is alternatively spliced in seeds in a hormonally and developmentally regulated manner. ABA caused accumulation of AtrbohB-ÃŸ mRNA and prevented prevented AtrbohB-a mRNA expression in fresh seeds.	respiratory burst oxidase-like protein;(source:Araport11)
790	1013	AT4G08895	Chr4	5697896	5698615	1.86901	2.23641	1.60389	5.70931	9.84408	18.8232	7.32409	35.9914	AT4G08895	inorganic phosphate transporter family protein		inorganic phosphate transporter family protein;(source:Araport11)
791	1103	AT4G12530	Chr4	7428027	7428563	1.81184	2.02555	1.87154	5.70893	8.74286	12.5607	13.8658	35.1694	AT4G12530	Bifunctional inhibitor/lipid-transfer protein/seed storage 2S albumin superfamily protein	Encodes a member of the AZI family of lipid transfer proteins.	Bifunctional inhibitor/lipid-transfer protein/seed storage 2S albumin superfamily protein;(source:Araport11)
792	1082	AT5G06640	Chr5	2039859	2041928	1.64918	2.34328	1.71607	5.70853	6.62756	20.2326	8.52378	35.3839	EXT10			Proline-rich extensin-like family protein;(source:Araport11)
793	790	AT1G71450	Chr1	26927038	26928056	1.53854	2.44978	1.72015	5.70847	4.44833	24.0109	10.215	38.6742	AT1G71450	Integrase-type DNA-binding superfamily protein	Encodes a member of the DREB subfamily A-4 of ERF/AP2 transcription factor family. The protein contains one AP2 domain. There are 17 members in this subfamily including TINY. FUF1 appears to negatively regulate certain ethylene responsive EDF genes thereby negatively regulating flower senescence.	Integrase-type DNA-binding superfamily protein;(source:Araport11)
794	944	AT3G44910	Chr3	16392064	16394579	1.57786	2.16963	1.96048	5.70797	5.62575	16.6222	14.5298	36.7777	CHX12	cation/H+ exchanger 12	member of Putative Na+/H+ antiporter family	cation/H+ exchanger 12;(source:Araport11)
795	609	AT3G24290	Chr3	8801400	8802890	1.74534	2.27484	1.6866	5.70678	10.2191	20.1761	10.8337	41.2289	AMT1;5	ammonium transporter 1;5		ammonium transporter 1;(source:Araport11)
796	565	AT2G28780	Chr2	12340034	12343421	1.86837	2.07797	1.7595	5.70584	11.2616	14.4093	16.2266	41.8975	AT2G28780			P-hydroxybenzoic acid efflux pump subunit;(source:Araport11)
797	854	AT1G51270	Chr1	19007510	19011272	1.52159	2.43596	1.74822	5.70577	4.32956	22.7537	10.7761	37.8594	AT1G51270			vesicle-associated protein 1-4;(source:Araport11)
798	246	AT3G27150	Chr3	10009442	10011641	1.48766	2.23372	1.98432	5.7057	5.23173	20.0987	25.359	50.6894	AT3G27150		Target gene of MIR2111-5p.	Galactose oxidase/kelch repeat superfamily protein;(source:Araport11)
799	1070	AT4G07350	Chr4	4172609	4175227	1.67497	1.90722	2.12348	5.70567	6.57706	10.6454	18.217	35.4395	AT4G07350			hypothetical protein;(source:Araport11)
800	1171	AT2G29870	Chr2	12741192	12741791	1.77916	1.96938	1.95707	5.70561	7.99869	11.3961	15.193	34.5878	AT2G29870	Aquaporin-like superfamily protein		Aquaporin-like superfamily protein;(source:Araport11)
801	1115	AT3G20560	Chr3	7182035	7186567	1.63969	2.176	1.8899	5.70559	5.76969	17.3092	12.0082	35.0871	PDIL5-3	PDI-like 5-3	Encodes a protein disulfide isomerase-like (PDIL) protein	a member of a multigene family within the thioredoxin (TRX) superfamily. Unlike several other PDI family members
802	903	AT1G69790	Chr1	26266609	26269013	1.43893	2.14191	2.12348	5.70432	3.27999	15.7701	18.217	37.2671	AT1G69790			Protein kinase superfamily protein;(source:Araport11)
803	497	AT1G32560	Chr1	11774484	11775279	1.64146	2.05776	2.00448	5.7037	6.39386	16.076	20.7053	43.1752	AtLEA4-1	Late embryogenesis abundant protein	group 1 protein	Encodes LEA4-1
804	849	AT2G15220	Chr2	6608659	6609506	2.11249	1.93858	1.65236	5.70343	16.9456	12.4146	8.53179	37.892	AT2G15220	Plant basic secretory protein (BSP) family protein		Plant basic secretory protein (BSP) family protein;(source:Araport11)
805	706	AT2G38940	Chr2	16257228	16260225	2.13583	1.81782	1.74899	5.70264	17.6778	9.97989	12.0426	39.7003	PHT1;4	phosphate transporter 1;4	Encodes Pht1;4	a member of the Pht1 family of phosphate transporters which include: Pht1;1/At5g43350
806	1208	AT2G25730	Chr2	10956301	10972927	1.98091	1.82019	1.90051	5.70161	13.1191	8.72	12.2663	34.1054	AT2G25730			zinc finger FYVE domain protein;(source:Araport11)
807	1156	AT2G33750	Chr2	14271710	14273385	1.81251	1.95743	1.93147	5.70141	9.03638	11.7901	13.8829	34.7094	PUP2	purine permease 2	Member of a family of proteins related to PUP1	a purine transporter. May be involved in the transport of purine and purine derivatives such as cytokinins
808	970	AT3G43270	Chr3	15222125	15225460	1.64939	2.17251	1.87928	5.70118	5.73278	18.9661	11.7521	36.451	AT3G43270	Plant invertase/pectin methylesterase inhibitor superfamily		Plant invertase/pectin methylesterase inhibitor superfamily;(source:Araport11)
809	1266	AT3G42160	Chr3	14314583	14315634	1.79563	1.95159	1.95306	5.70028	8.01053	11.7683	13.8027	33.5815	AT3G42160	Pectin lyase-like superfamily protein		Pectin lyase-like superfamily protein;(source:Araport11)
810	837	AT1G54930	Chr1	20478267	20479671	1.88342	2.19092	1.62553	5.69987	12.5555	16.808	8.71012	38.0736	AT1G54930			GRF zinc finger / Zinc knuckle protein;(source:Araport11)
811	1482	AT4G08140	Chr4	5135673	5136140	1.98398	1.94612	1.76968	5.69978	11.7641	10.8884	9.37204	32.0245	AT4G08140			26S proteasome non-ATPase regulatory subunit-like protein;(source:Araport11)
812	323	AT5G08139	Chr5	2616345	2617881	1.66688	2.15549	1.87641	5.69878	8.12149	18.9034	20.5414	47.5663	AT5G08139			RING/U-box superfamily protein;(source:Araport11)
813	634	AT4G22505	Chr4	11851228	11853018	1.88034	2.39724	1.4208	5.69838	13.326	22.1565	5.32292	40.8054	AT4G22505	Bifunctional inhibitor/lipid-transfer protein/seed storage 2S albumin superfamily protein		Bifunctional inhibitor/lipid-transfer protein/seed storage 2S albumin superfamily protein;(source:Araport11)
814	902	AT2G07280	Chr2	3026398	3029353	1.94025	2.05203	1.70551	5.69779	14.6399	13.1402	9.49368	37.2738	AT2G07280			hypothetical protein;(source:Araport11)
815	989	AT1G52690	Chr1	19619745	19621534	2.05993	2.02607	1.6111	5.6971	15.5873	12.8189	7.83772	36.2439	LEA7	Late embryogenesis abundant protein (LEA) family protein		Late embryogenesis abundant protein (LEA) family protein;(source:Araport11)
816	682	AT2G20800	Chr2	8953252	8955761	1.94068	1.57049	2.18519	5.69636	12.548	5.00403	22.5514	40.1034	NDB4	NAD(P)H dehydrogenase B4		NAD(P)H dehydrogenase B4;(source:Araport11)
817	890	AT1G34650	Chr1	12692995	12697834	1.87105	1.99345	1.83178	5.69628	10.8091	12.0611	14.5243	37.3945	HDG10	homeodomain GLABROUS 10	Encodes a homeobox-leucine zipper family protein belonging to the HD-ZIP IV family.	homeodomain GLABROUS 10;(source:Araport11)
818	1277	AT2G16940	Chr2	7342607	7347408	1.80817	2.07493	1.81263	5.69573	8.52127	14.0258	10.9148	33.4619	AT2G16940		Splicing factor which interacts with IRR and SR45 to mediate pre-mRNA splicing to facilitate protein function	however not contributing to target specificity.
819	856	AT5G06090	Chr5	1835106	1836722	1.75885	2.24542	1.69121	5.69548	8.98765	18.8785	9.96384	37.83	GPAT7	glycerol-3-phosphate acyltransferase 7	putative sn-glycerol-3-phosphate 2-O-acyltransferase	glycerol-3-phosphate acyltransferase 7;(source:Araport11)
820	1125	AT1G50680	Chr1	18777601	18778614	1.92133	2.17118	1.60233	5.69484	11.2535	15.8865	7.86343	35.0034	AT1G50680	AP2/B3 transcription factor family protein		AP2/B3 transcription factor family protein;(source:Araport11)
821	1223	AT3G31350	Chr3	12702587	12703222	1.8352	1.95936	1.89979	5.69435	10.3849	11.1601	12.3893	33.9343	AT3G31350			hypothetical protein;(source:Araport11)
822	1180	AT3G54580	Chr3	20200688	20203782	1.67531	2.01231	2.00669	5.69431	7.22977	12.2747	14.9797	34.4842	AT3G54580	Proline-rich extensin-like family protein		Proline-rich extensin-like family protein;(source:Araport11)
823	1204	AT1G49120	Chr1	18173427	18174416	1.7475	2.10498	1.8415	5.69398	7.39755	14.3344	12.425	34.157	CRF9	Integrase-type DNA-binding superfamily protein	encodes a member of the ERF (ethylene response factor) subfamily B-6 of ERF/AP2 transcription factor family. The protein contains one AP2 domain. There are 12 members in this subfamily including RAP2.11.	Integrase-type DNA-binding superfamily protein;(source:Araport11)
824	1230	AT5G43230	Chr5	17348876	17352747	2.11895	1.99654	1.57721	5.6927	14.8659	13.0373	5.92846	33.8317	AT5G43230			EEIG1/EHBP1 protein amino-terminal domain protein;(source:Araport11)
825	1020	AT5G09940	Chr5	3101192	3101833	1.80067	1.9064	1.98526	5.69233	8.69263	10.0897	17.1483	35.9306	AT5G09940	Protein of unknown function (DUF1635)		hypothetical protein (DUF1635);(source:Araport11)
826	1007	AT4G10510	Chr4	6495955	6499010	1.82348	2.05203	1.81632	5.69183	8.85954	13.1402	14.0391	36.0388	AT4G10510			Subtilase family protein;(source:Araport11)
827	532	AT5G10120	Chr5	3169732	3171147	1.75176	2.04153	1.89838	5.69167	10.2934	13.9627	18.2729	42.529	AT5G10120	Ethylene insensitive 3 family protein		Ethylene insensitive 3 family protein;(source:Araport11)
828	1400	AT1G30560	Chr1	10824761	10826293	1.86565	1.9064	1.91672	5.68877	9.48284	10.0897	13.0452	32.6177	G3Pp3	Major facilitator superfamily protein	Encodes a member of the phosphate starvation-induced glycerol-3-phosphate permease gene family: AT3G47420(G3Pp1)	AT4G25220(G3Pp2)
829	789	AT3G47400	Chr3	17465590	17468118	1.69256	2.19871	1.79677	5.68804	8.4406	17.6253	12.6103	38.6762	AT3G47400	Plant invertase/pectin methylesterase inhibitor superfamily		Plant invertase/pectin methylesterase inhibitor superfamily;(source:Araport11)
830	868	AT4G14630	Chr4	8392841	8393813	1.6004	2.23737	1.85019	5.68796	5.36984	17.5039	14.8396	37.7133	GLP9	germin-like protein 9	germin-like protein with N-terminal signal sequence that may target it to the vacuole	plasma membrane and/or outside the cell. The mRNA is cell-to-cell mobile.
831	1342	AT1G72140	Chr1	27141814	27144490	1.98398	2.11676	1.58698	5.68772	11.7641	14.7071	6.51435	32.9856	AT1G72140	Major facilitator superfamily protein	Tonoplast localized pH dependent	low affinity nitrogen transporter.In shoots
832	915	AT5G27170	Chr5	9566007	9566412	2.0091	1.90207	1.77608	5.68725	12.3124	11.7797	13.0395	37.1316	AT5G27170			hypothetical protein;(source:Araport11)
833	1126	AT1G43810	Chr1	16580447	16580800	1.78867	2.30488	1.59305	5.6866	8.50864	19.3249	7.16649	35	AT1G43810			hypothetical protein;(source:Araport11)
834	781	AT2G32300	Chr2	13722427	13723590	1.77244	2.15794	1.75579	5.68617	10.9611	15.5704	12.25	38.7815	UCC1		Encodes a uclacyanin	a protein precursor that is closely related to precursors of stellacyanins and a blue copper protein from pea pods.
835	624	AT5G03795	Chr5	1007390	1010473	1.94736	2.20591	1.53197	5.68524	14.3637	19.7405	6.8544	40.9586	AT5G03795	Exostosin family protein		Exostosin family protein;(source:Araport11)
836	758	AT1G73620	Chr1	27681408	27683130	1.81204	1.91274	1.96042	5.6852	10.2723	10.3304	18.4965	39.0992	AT1G73620	Pathogenesis-related thaumatin superfamily protein		Pathogenesis-related thaumatin superfamily protein;(source:Araport11)
837	891	AT4G19730	Chr4	10733864	10734975	2.05976	1.81649	1.80798	5.68423	14.9244	9.55082	12.9134	37.3886	AT4G19730	Glycosyl hydrolase superfamily protein		Glycosyl hydrolase superfamily protein;(source:Araport11)
838	678	AT3G43290	Chr3	15230568	15231115	1.56019	2.4734	1.64966	5.68325	6.12289	24.7219	9.32767	40.1725	AT3G43290			hypothetical protein;(source:Araport11)
839	844	AT3G43630	Chr3	15538816	15539418	1.96464	1.78796	1.93032	5.68292	14.2818	8.36604	15.3375	37.9853	AT3G43630	Vacuolar iron transporter (VIT) family protein	The gene encodes nodulin-like3 whose transcript abundance was repressed under conditions of Fe-deficient growth.	Vacuolar iron transporter (VIT) family protein;(source:Araport11)
840	650	AT2G18560	Chr2	8059288	8061056	1.40753	2.14593	2.12875	5.68221	3.31972	16.6693	20.5866	40.5756	AT2G18560	UDP-Glycosyltransferase superfamily protein		UDP-Glycosyltransferase superfamily protein;(source:Araport11)
841	1151	AT5G35110	Chr5	13363937	13364275	1.7585	2.18442	1.73912	5.68204	8.26452	16.2043	10.2862	34.755	AT5G35110			hypothetical protein;(source:Araport11)
842	1307	AT2G02890	Chr2	843913	846616	1.87901	2.12085	1.68216	5.68202	9.8074	15.1386	8.27653	33.2225	AT2G02890	F-box family protein		F-box family protein;(source:Araport11)
843	1315	AT2G19220	Chr2	8340678	8342161	1.7454	1.8971	2.03854	5.68104	7.11696	10.2266	15.8369	33.1805	AT2G19220			Myb/SANT-like DNA-binding domain protein;(source:Araport11)
844	731	AT1G34041	Chr1	12378033	12378188	1.5207	2.48891	1.67142	5.68103	5.84021	24.2508	9.20318	39.2942	None	None	None	None
845	838	AT1G44542	Chr1	16864970	16866605	1.70459	2.20287	1.77303	5.68049	8.78617	17.0112	12.2597	38.0571	AT1G44542	Cyclase family protein		Cyclase family protein;(source:Araport11)
846	875	AT2G40740	Chr2	16997177	16999277	1.72631	2.48498	1.46919	5.68048	7.25101	25.3383	5.03437	37.6237	WRKY55		member of WRKY Transcription Factor; Group III	WRKY DNA-binding protein 55;(source:Araport11)
847	1547	AT5G33300	Chr5	12562430	12565757	2.0091	1.97259	1.69832	5.68001	12.3124	11.435	7.80352	31.5509	AT5G33300	chromosome-associated kinesin-related		chromosome-associated kinesin-like protein;(source:Araport11)
848	1186	AT5G59330	Chr5	23931318	23931889	1.74078	2.04494	1.89391	5.67963	8.04627	13.279	13.0779	34.4032	AT5G59330	Bifunctional inhibitor/lipid-transfer protein/seed storage 2S albumin superfamily protein		Bifunctional inhibitor/lipid-transfer protein/seed storage 2S albumin superfamily protein;(source:Araport11)
849	1292	AT2G16230	Chr2	7035463	7038326	1.62847	2.08466	1.96422	5.67735	5.39109	14.0915	13.8661	33.3487	AT2G16230	O-Glycosyl hydrolases family 17 protein		O-Glycosyl hydrolases family 17 protein;(source:Araport11)
850	943	AT2G32860	Chr2	13940187	13943804	1.64495	1.76077	2.27051	5.67623	5.4723	7.38914	23.9298	36.7912	BGLU33	beta glucosidase 33		beta glucosidase 33;(source:Araport11)
851	1394	AT2G17070	Chr2	7430863	7431654	1.7454	2.05203	1.8787	5.67613	7.11696	13.1402	12.3918	32.649	AT2G17070	Arabidopsis protein of unknown function (DUF241)		hypothetical protein (DUF241);(source:Araport11)
852	1047	AT5G27340	Chr5	9635885	9636884	1.65704	2.07353	1.94528	5.67585	6.49131	14.5083	14.6593	35.6589	AT5G27340			hypothetical protein;(source:Araport11)
853	906	AT5G09210	Chr5	2862610	2865359	2.07289	2.15039	1.45249	5.67577	15.5845	16.5608	5.07937	37.2247	AT5G09210	GC-rich sequence DNA-binding factor-like protein		GC-rich sequence DNA-binding factor-like protein;(source:Araport11)
854	660	AT1G74110	Chr1	27866667	27868368	1.9147	1.95976	1.80127	5.67573	14.2449	11.9052	14.2584	40.4085	CYP78A10	cytochrome P450	family 78	subfamily A
855	887	AT2G15780	Chr2	6873545	6874741	1.6521	2.13307	1.89051	5.67568	6.54614	15.8022	15.0675	37.4158	AT2G15780	Cupredoxin superfamily protein		Cupredoxin superfamily protein;(source:Araport11)
856	1379	AT5G48010	Chr5	19456960	19461689	1.68262	1.98583	2.00669	5.67514	6.06767	11.7122	14.9797	32.7596	THAS1	thalianol synthase 1	Encodes an oxidosqualene cyclase involved in the biosynthesis of thalianol	a tricyclic triterpenoid of unknown function. Overexpression of THAS leads to dwarfing in the aerial tissues of Arabidopsis plants
857	815	AT1G65870	Chr1	24503624	24504193	1.96852	1.96286	1.74373	5.67511	15.5973	11.2918	11.5111	38.4002	AT1G65870	Disease resistance-responsive (dirigent-like protein) family protein		Disease resistance-responsive (dirigent-like protein) family protein;(source:Araport11)
858	1251	AT3G20880	Chr3	7313538	7315883	1.93375	1.98444	1.75666	5.67485	10.7005	12.7577	10.2083	33.6665	WIP4	WIP domain protein 4	WIP4 is a paralog of NTT and along with WIP5	acts redundantly in cell fate determination during primary root development. MP binds to AuxRE motifs within the WIP4 gene and likely regulates its expression.
859	757	AT1G59500	Chr1	21854493	21856614	1.99394	1.66264	2.01813	5.67471	14.6312	6.84718	17.6565	39.1349	GH3.4	Auxin-responsive GH3 family protein	encodes an IAA-amido synthase that conjugates Asp and other amino acids to auxin in vitro.	Auxin-responsive GH3 family protein;(source:Araport11)
860	585	AT3G29970	Chr3	11745211	11746570	1.51089	2.64199	1.52142	5.6743	4.8491	29.5961	7.19867	41.6439	AT3G29970			B12D protein;(source:Araport11)
861	1570	AT5G40480	Chr5	16213222	16224058	1.95887	1.93007	1.78372	5.67266	11.227	10.5883	9.55245	31.3678	EMB3012	embryo defective 3012		embryo defective 3012;(source:Araport11)
862	1327	AT1G02580	Chr1	544783	549202	1.9212	1.84232	1.90884	5.67236	10.4424	9.46574	13.1665	33.0746	MEA		Encodes the imprinted gene MEA that belongs to Polycomb Repressive Complex 2 (PRC2) and has a SET domain for methyltransferase activity and is involved in the stable transcriptional silencing of target genes. It negatively regulates seed development in the absence of fertilization. Mutations in this locus result in embryo lethality. MEA is imprinted in the endosperm. The maternal allele is expres…	a DNA glycosylase required to activate MEA expression
863	1284	AT3G46720	Chr3	17210855	17212348	1.8199	1.81373	2.03854	5.67217	9.26412	8.32913	15.8369	33.4301	AT3G46720	UDP-Glycosyltransferase superfamily protein		UDP-Glycosyltransferase superfamily protein;(source:Araport11)
864	620	AT5G55330	Chr5	22437825	22438865	1.52501	2.108	2.03888	5.67189	4.9617	14.8327	21.218	41.0124	AT5G55330	MBOAT (membrane bound O-acyl transferase) family protein		MBOAT (membrane bound O-acyl transferase) family protein;(source:Araport11)
865	499	AT2G13547	Chr2	5647172	5647384	1.87791	1.52033	2.27355	5.67179	10.546	4.55408	28.0454	43.1455	AT2G13547			hypothetical protein;(source:Araport11)
866	1140	AT3G18340	Chr3	6294018	6295134	1.62248	2.15794	1.89124	5.67166	5.88825	15.5704	13.4246	34.8832	AT3G18340	F-box and associated interaction domains-containing protein		F-box and associated interaction domains-containing protein;(source:Araport11)
867	829	AT3G52830	Chr3	19578005	19578265	2.09552	2.04439	1.53167	5.67158	15.4969	15.1598	7.50948	38.1662	AT3G52830			ankyrin repeat protein;(source:Araport11)
868	514	AT2G33070	Chr2	14028282	14031164	1.45271	1.99637	2.22237	5.67145	4.40337	13.1148	25.3421	42.8603	NSP2	nitrile specifier protein 2	Encodes a nitrile-specifier protein NSP2. NSP2 is one out of five (At3g16400/NSP1	At2g33070/NSP2
869	1219	AT4G11490	Chr4	6978848	6981548	1.82074	1.76077	2.08957	5.67108	8.4756	7.38914	18.1334	33.9981	CRK33	cysteine-rich RLK (RECEPTOR-like protein kinase) 33	Encodes a cysteine-rich receptor-like protein kinase.	cysteine-rich RLK (RECEPTOR-like protein kinase) 33;(source:Araport11)
870	1536	AT5G33355	Chr5	12599253	12599671	1.9212	1.88653	1.86325	5.67098	10.4424	9.80932	11.4038	31.6555	AT5G33355	Defensin-like (DEFL) family protein	Encodes a defensin-like (DEFL) family protein.	Defensin-like (DEFL) family protein;(source:Araport11)
871	1197	AT5G46940	Chr5	19058168	19058814	1.60731	2.06725	1.99607	5.67063	5.71787	13.8064	14.6968	34.2211	AT5G46940	Plant invertase/pectin methylesterase inhibitor superfamily protein	pectin methylesterase inhibitor	Plant invertase/pectin methylesterase inhibitor superfamily protein;(source:Araport11)
872	969	AT1G68250	Chr1	25579373	25580194	1.52057	2.24927	1.90079	5.67063	4.75159	18.643	13.0779	36.4725	AT1G68250			hypothetical protein;(source:Araport11)
873	1143	AT1G65090	Chr1	24180830	24183300	2.05922	2.01954	1.59072	5.66948	13.5251	13.985	7.31166	34.8218	AT1G65090			nucleolin;(source:Araport11)
874	1065	AT2G15020	Chr2	6491434	6493352	1.77583	2.07851	1.81503	5.66937	10.0134	13.7317	11.7773	35.5224	AT2G15020			hypothetical protein;(source:Araport11)
875	958	AT4G30590	Chr4	14935623	14936562	1.68702	2.09889	1.88323	5.66914	7.72139	14.5042	14.3781	36.6037	ENODL12	early nodulin-like protein 12		early nodulin-like protein 12;(source:Araport11)
876	907	AT3G14550	Chr3	4884566	4885982	1.76501	2.25061	1.65348	5.6691	10.0809	17.8352	9.2808	37.1969	GGPS3		Encodes a protein with geranylgeranyl pyrophosphate synthase activity involved in isoprenoid biosynthesis. The enzyme appears to be targeted to the chloroplast in epidermal cells and guard cells of leaves	and in etioplasts in roots.
877	513	AT2G43620	Chr2	18093770	18095025	1.74423	1.68034	2.24445	5.66902	8.89855	6.4288	27.5713	42.8987	AT2G43620	Chitinase family protein		Chitinase family protein;(source:Araport11)
878	1378	AT1G35030	Chr1	12808246	12809481	1.8199	2.00167	1.84743	5.669	9.26412	12.5058	10.997	32.7669	AT1G35030			hypothetical protein;(source:Araport11)
879	946	AT3G52970	Chr3	19641306	19643282	2.15838	1.78449	1.72553	5.6684	17.9425	8.54656	10.2701	36.7592	CYP76G1	cytochrome P450	family 76	subfamily G
880	603	AT1G73050	Chr1	27476565	27478534	1.39921	2.25819	2.01061	5.66801	3.32995	20.2676	17.7243	41.3218	AT1G73050	Glucose-methanol-choline (GMC) oxidoreductase family protein		Glucose-methanol-choline (GMC) oxidoreductase family protein;(source:Araport11)
881	810	AT3G03260	Chr3	755159	759282	2.00433	1.75256	1.91021	5.6671	15.0615	8.17256	15.243	38.4771	HDG8		Encodes a homeobox-leucine zipper family protein belonging to the HD-ZIP IV family.	homeodomain GLABROUS 8;(source:Araport11)
882	1096	AT3G45080	Chr3	16488715	16489713	1.61382	1.9825	2.06898	5.6653	5.62261	12.2747	17.36	35.2573	AT3G45080	P-loop containing nucleoside triphosphate hydrolases superfamily protein		P-loop containing nucleoside triphosphate hydrolases superfamily protein;(source:Araport11)
883	959	AT5G11570	Chr5	3715943	3718276	1.79066	2.04628	1.82782	5.66476	9.30076	14.7802	12.5118	36.5928	AT5G11570	Major facilitator superfamily protein		Major facilitator superfamily protein;(source:Araport11)
884	724	AT4G28811	Chr4	14225208	14228071	1.80447	2.04392	1.81592	5.66431	10.7005	16.139	12.5584	39.3979	AT4G28811	basic helix-loop-helix (bHLH) DNA-binding superfamily protein		basic helix-loop-helix (bHLH) DNA-binding superfamily protein;(source:Araport11)
885	293	AT3G63430	Chr3	23420366	23422399	2.19591	1.52653	1.94187	5.66431	22.0684	4.85685	21.6865	48.6118	TRM5			zinc finger CCCH domain protein;(source:Araport11)
886	729	AT4G26420	Chr4	13350796	13352569	1.92475	2.08402	1.65539	5.66416	13.2174	15.8876	10.2215	39.3265	GAMT1		A member of the Arabidopsis SABATH methyltransferase gene family. Encodes GAMT1	a methyltransferase that uses S-adenosine-L-methionine (SAM) as a methyl donor to methylate the carboxyl group of GAs
887	1531	AT2G15370	Chr2	6698100	6699783	2.05932	1.85344	1.75129	5.66405	13.4437	9.06538	9.16797	31.677	FUT5	fucosyltransferase 5	Predicted fucosyltransferase	based on similarity to FUT1
888	374	AT1G70460	Chr1	26555846	26559284	1.92192	1.99841	1.74344	5.66377	17.0064	16.0105	13.2094	46.2263	PERK13	root hair specific 10	Encodes a member of the proline-rich extensin-like receptor kinase (PERK) family. This family consists of 15 predicted receptor kinases (PMID: 15653807).	root hair specific 10;(source:Araport11)
889	600	AT4G29580	Chr4	14510147	14512186	1.59557	2.15092	1.91704	5.66353	6.59941	17.5039	17.2606	41.3639	AT4G29580	Cytidine/deoxycytidylate deaminase family protein		Cytidine/deoxycytidylate deaminase family protein;(source:Araport11)
890	1433	AT1G43970	Chr1	16681269	16682933	1.74641	2.23737	1.67938	5.66316	7.38275	17.5039	7.461	32.3477	AT1G43970			hypothetical protein;(source:Araport11)
891	1351	AT1G33900	Chr1	12311518	12313518	1.8642	2.11104	1.68785	5.66309	10.0148	14.5289	8.32977	32.8735	AT1G33900	P-loop containing nucleoside triphosphate hydrolases superfamily protein	One of a cluster of paralogs (IAN2-6) that are associated with variation in heat tolerance.	P-loop containing nucleoside triphosphate hydrolases superfamily protein;(source:Araport11)
892	181	AT1G59930	Chr1	22061083	22061481	1.82477	2.17938	1.65889	5.66304	14.6483	27.3863	11.9933	54.0279	AT1G59930	MADS-box family protein	Encodes a maternally expressed imprinted gene.	MADS-box family protein;(source:Araport11)
893	772	AT3G20750	Chr3	7254739	7256140	1.4974	2.06496	2.10051	5.66287	3.9472	15.0313	19.9413	38.9198	GATA29	GATA transcription factor 29	Encodes a member of the GATA factor family of zinc finger transcription factors.	GATA transcription factor 29;(source:Araport11)
894	462	AT1G62580	Chr1	23173333	23176931	2.08537	1.63228	1.94444	5.66209	17.4382	6.8543	19.6033	43.8958	NOGC1		Encodes a flavin monooxygenase that binds NO	has a higher affinity for NO than for O(2) and can generate cGMP from GTP in vitro in an NO-dependent manner.
895	843	AT1G43190	Chr1	16275108	16278624	1.59482	2.19765	1.86931	5.66178	6.2976	16.5252	15.1653	37.9881	PTB3	polypyrimidine tract-binding protein 3		polypyrimidine tract-binding protein 3;(source:Araport11)
896	775	AT4G19200	Chr4	10498876	10500722	1.70069	1.87837	2.08247	5.66153	7.84749	11.2412	19.785	38.8737	AT4G19200	proline-rich family protein	Glycine and proline rich protein.Mutants have increased size.	proline-rich family protein;(source:Araport11)
897	1238	AT1G62210	Chr1	22986002	22986861	1.95592	1.65486	2.04916	5.65994	11.9644	5.65804	16.1268	33.7492	AT1G62210			hypothetical protein;(source:Araport11)
898	671	AT5G07080	Chr5	2200332	2202110	2.08397	1.73306	1.84217	5.6592	17.7518	8.38453	14.156	40.2923	AT5G07080	HXXXD-type acyl-transferase family protein	Encodes enzymes that can efficiently convert putrescine and caffeoyl-CoA to di-caffeoyl putrescine. Can convert spermidine/spermine and feruloyl CoA to mono-feruloyl spermidine/spermine. Has a preference for feruloyl-CoA binding	but little acyl-acceptor specificity.
899	743	AT4G18690	Chr4	10282762	10283803	2.04976	1.64714	1.96219	5.65909	14.4219	6.99672	17.8041	39.2227	AT4G18690			delay of germination protein;(source:Araport11)
900	1257	AT2G37280	Chr2	15650400	15656417	1.79337	1.84021	2.02429	5.65787	8.14498	8.81687	16.6778	33.6397	ABCG33		Encodes an ATP-binding cassette (ABC) transporter. Expressed in the vascular tissue of primary stem.	pleiotropic drug resistance 5;(source:Araport11)
901	811	AT1G47655	Chr1	17525365	17526306	1.85381	2.10574	1.69828	5.65783	9.24617	16.3846	12.8436	38.4744	AT1G47655	Dof-type zinc finger DNA-binding family protein		Dof-type zinc finger DNA-binding family protein;(source:Araport11)
902	690	AT1G33080	Chr1	11985707	11990482	1.45664	2.17118	2.02976	5.65758	3.51273	15.8865	20.5751	39.9743	AT1G33080	MATE efflux family protein		MATE efflux family protein;(source:Araport11)
903	553	AT3G46840	Chr3	17251011	17254113	1.51089	1.98662	2.15999	5.6575	5.10142	12.4914	24.4978	42.0906	AT3G46840	Subtilase family protein		Subtilase family protein;(source:Araport11)
904	696	AT2G18570	Chr2	8063320	8065008	1.86368	1.83113	1.96263	5.65744	10.8085	10.2617	18.8464	39.9166	AT2G18570	UDP-Glycosyltransferase superfamily protein		UDP-Glycosyltransferase superfamily protein;(source:Araport11)
905	557	AT2G16120	Chr2	6996727	6998441	2.00557	1.89277	1.75843	5.65677	17.1691	11.0934	13.7438	42.0063	PMT1	polyol/monosaccharide transporter 1		polyol/monosaccharide transporter 1;(source:Araport11)
906	1274	AT1G65310	Chr1	24257216	24258473	1.56961	2.10438	1.98169	5.65568	4.36418	14.7695	14.3482	33.4819	XTH17		Encodes a xyloglucan endotransglucosylase/hydrolase with only only the endotransglucosylase (XET; EC 2.4.1.207) activity towards xyloglucan and non-detectable endohydrolytic (XEH; EC 3.2.1.151) activity. Expressed in the mature or basal regions of both the main and lateral roots	but not in the tip of these roots where cell division occurs.
907	957	AT2G16440	Chr2	7126357	7130685	1.86754	1.98215	1.80496	5.65465	13.5653	13.0209	10.0239	36.6101	MCM4	Minichromosome maintenance (MCM2/3/5) family protein	Regulates DNA replication via interaction with BICE1 and MCM7.	Minichromosome maintenance (MCM2/3/5) family protein;(source:Araport11)
908	723	AT4G00750	Chr4	314353	317675	1.61336	2.13384	1.90739	5.65459	7.11696	16.7258	15.5867	39.4295	AT4G00750	S-adenosyl-L-methionine-dependent methyltransferases superfamily protein		S-adenosyl-L-methionine-dependent methyltransferases superfamily protein;(source:Araport11)
909	1265	AT1G65380	Chr1	24286826	24289249	1.84871	2.03269	1.7727	5.6541	10.8566	13.4087	9.31681	33.5821	CLV2	Leucine-rich repeat (LRR) family protein	Receptor-like protein containing leucine-rich repeats. Regulates both meristem and organ development in Arabidopsis.	Leucine-rich repeat (LRR) family protein;(source:Araport11)
910	1202	AT5G48100	Chr5	19489327	19492744	1.68268	2.21089	1.75972	5.65329	6.42275	16.8473	10.9027	34.1728	TT10	Laccase/Diphenol oxidase family protein	Encodes a protein that is similar to laccase-like polyphenol oxidases. Involved in lignin and flavonoids biosynthesis. It has four conserved copper binding domains. Expressed in developing testa	where it colocalizes with the flavonoid end products proanthocyanidins and flavonols. Mutant plants exhibited a delay in developmentally determined browning of the testa
911	555	AT4G15160	Chr4	8646150	8647252	1.85742	1.86245	1.93291	5.65278	12.4214	11.6743	17.9397	42.0354	AT4G15160	Bifunctional inhibitor/lipid-transfer protein/seed storage 2S albumin superfamily protein	According to PMID:14623884	PAC2 has not been correctly annotated; At4g15160 (protease inhibitor/seed storage/lipid transfer protein (LTP) family protein) containsAtPAC2(nucleotides 3269-3831).
912	661	AT2G21110	Chr2	9050290	9050850	1.66505	2.02129	1.9653	5.65164	7.03088	14.0881	19.2864	40.4054	AT2G21110	Disease resistance-responsive (dirigent-like protein) family protein		Disease resistance-responsive (dirigent-like protein) family protein;(source:Araport11)
913	900	AT2G42060	Chr2	17548095	17549069	1.88489	1.61863	2.14705	5.65057	10.3417	5.38422	21.5603	37.2862	AT2G42060	Cysteine/Histidine-rich C1 domain family protein		Cysteine/Histidine-rich C1 domain family protein;(source:Araport11)
914	334	AT1G20400	Chr1	7072192	7075838	1.61584	2.10055	1.93372	5.65011	8.90395	17.9602	20.3734	47.2375	AT1G20400	Protein of unknown function (DUF1204)		hypothetical protein (DUF1204);(source:Araport11)
915	1410	AT2G14700	Chr2	6292466	6295726	1.77965	2.22413	1.64624	5.65002	7.84307	17.1739	7.53543	32.5524	AT2G14700			hypothetical protein;(source:Araport11)
916	1032	AT1G35330	Chr1	12965046	12966113	1.70674	2.14922	1.79189	5.64785	8.6404	16.4544	10.7035	35.7983	AT1G35330	RING/U-box superfamily protein		RING/U-box superfamily protein;(source:Araport11)
917	1403	AT4G23080	Chr4	12096786	12098888	1.67468	2.31681	1.65631	5.6478	6.14172	19.5339	6.92799	32.6036	AT4G23080	Protein of Unknown Function (DUF239)		transmembrane protein
918	1437	AT2G04066	Chr2	1352887	1353517	2.15115	1.78725	1.7094	5.6478	16.5073	7.85319	7.97794	32.3384	AT2G04066	MATE efflux family protein		MATE efflux family protein;(source:Araport11)
919	1294	AT3G12090	Chr3	3852145	3853720	2.06027	1.94536	1.64202	5.64765	14.7729	10.8884	7.67157	33.3329	TET6	tetraspanin6	TET6 encodes a member of the TETRASPANIN gene family that is expressed in the vascular system and is involved in organ growth redundantly with TET5.	tetraspanin6;(source:Araport11)
920	1128	AT2G15130	Chr2	6564808	6566006	1.85546	1.94937	1.84267	5.6475	10.7905	11.6681	12.511	34.9696	AT2G15130	Plant basic secretory protein (BSP) family protein		Plant basic secretory protein (BSP) family protein;(source:Araport11)
921	1522	AT4G30040	Chr4	14685602	14686885	1.79065	2.15794	1.69878	5.64737	8.4329	15.5704	7.7631	31.7664	AT4G30040	Eukaryotic aspartyl protease family protein		Eukaryotic aspartyl protease family protein;(source:Araport11)
922	1181	AT5G44940	Chr5	18149369	18150892	1.65292	2.31805	1.67629	5.64726	6.76327	19.6716	8.04007	34.4749	AT5G44940	F-box/RNI-like superfamily protein		F-box/RNI-like superfamily protein;(source:Araport11)
923	1332	AT4G30140	Chr4	14738387	14740676	1.69116	2.1447	1.81111	5.64697	6.27058	15.2572	11.5252	33.053	CDEF1	GDSL-like Lipase/Acylhydrolase superfamily protein	Member of the GDSL lipase/esterase family of proteins that functions as cutinase. Expressed in pollen and at the zone of lateral root emergence.	GDSL-like Lipase/Acylhydrolase superfamily protein;(source:Araport11)
924	1098	AT5G53600	Chr5	21777107	21777442	1.69517	1.70455	2.24684	5.64656	6.27193	6.89378	22.0505	35.2162	AT5G53600	Carbohydrate-binding X8 domain superfamily protein		Carbohydrate-binding X8 domain superfamily protein;(source:Araport11)
925	1077	AT2G37440	Chr2	15718053	15722108	1.85253	1.94612	1.84726	5.64591	11.227	10.8884	13.2835	35.3989	AT2G37440			DNAse I-like superfamily protein;(source:Araport11)
926	745	AT4G15760	Chr4	8972649	8974690	1.54809	2.17217	1.92501	5.64527	5.10195	17.9056	16.2007	39.2083	MO1	monooxygenase 1	Encodes a protein with similarity to monooxygenases that are known to degrade salicylic acid (SA).	monooxygenase 1;(source:Araport11)
927	688	AT4G15890	Chr4	9017453	9022982	2.07269	1.48788	2.08452	5.64509	14.415	4.19552	21.3813	39.9918	AT4G15890		CAP-3D is a subunit of condensin. It a target of MMD1 regulation and also involved in meiotic chromosome condensation. Mutants have reduced fertility. Required for the correct spatial relationship between centromeres and rDNA arrays.	binding protein;(source:Araport11)
928	992	AT5G45560	Chr5	18465355	18470926	1.78214	1.7914	2.07128	5.64482	9.64637	8.13545	18.4246	36.2064	AT5G45560			Pleckstrin homology (PH) domain-containing protein / lipid-binding START domain-containing protein;(source:Araport11)
929	713	AT3G57240	Chr3	21181742	21183075	1.95855	2.03458	1.64984	5.64297	15.457	14.0072	10.0951	39.5593	BG3	beta-1	3-glucanase 3	encodes a member of glycosyl hydrolase family 17
930	920	AT3G43682	Chr3	15584589	15585426	1.73342	2.14054	1.76824	5.6422	9.2032	16.4847	11.3974	37.0853	AT3G43682			hypothetical protein;(source:Araport11)
931	1074	AT1G72130	Chr1	27137181	27139384	1.87892	1.92099	1.84226	5.64217	12.4018	11.001	12.0093	35.4121	AT1G72130		Tonoplast localized pH dependent	low affinity nitrogen transporter.In shoots
932	576	AT1G30730	Chr1	10900854	10902534	1.42993	2.30227	1.9098	5.642	4.06282	20.5851	17.1475	41.7954	AT1G30730	FAD-binding Berberine family protein		FAD-binding Berberine family protein;(source:Araport11)
933	725	AT3G30456	Chr3	12094413	12094580	1.56577	2.18102	1.8942	5.64099	5.48208	17.8798	16.0211	39.383	None	None	None	None
934	1454	AT3G32400	Chr3	13356995	13360572	1.63528	2.10498	1.90051	5.64077	5.63525	14.3344	12.2663	32.236	AT3G32400			Actin-binding FH2/DRF autoregulatory protein;(source:Araport11)
935	987	AT4G08700	Chr4	5565853	5567458	1.73175	2.46243	1.44621	5.64039	7.32893	23.4975	5.42594	36.2524	ATPUP13	Drug/metabolite transporter superfamily protein	Member of a family of proteins related to PUP1	a purine transporter. May be involved in the transport of purine and purine derivatives such as cytokinins
936	1550	AT2G05360	Chr2	1956115	1959303	1.68262	2.13146	1.82619	5.64027	6.06767	14.9476	10.5057	31.521	AT2G05360			F-box associated ubiquitination effector family protein;(source:Araport11)
937	1029	AT1G64030	Chr1	23752873	23754348	1.75564	1.76526	2.11933	5.64023	8.1213	7.50813	20.1924	35.8218	SRP3	serpin 3		serpin 3;(source:Araport11)
938	447	AT4G15400	Chr4	8811928	8813478	1.55431	2.05015	2.03469	5.63915	5.9309	16.0945	22.0809	44.1063	BIA1	HXXXD-type acyl-transferase family protein	Encodes BIA1	a member of the BAHD acyltransferase family. Plays a role in controlling brassinosteroids levels
939	953	AT4G11930	Chr4	7164904	7165722	1.81775	2.07382	1.7469	5.63847	11.2314	14.601	10.8541	36.6865	AT4G11930			hypothetical protein;(source:Araport11)
940	877	AT4G28410	Chr4	14052242	14055012	1.89681	1.92941	1.81188	5.6381	10.401	13.1645	14.0512	37.6167	AT4G28410			Tyrosine transaminase family protein;(source:Araport11)
941	506	AT2G38510	Chr2	16123985	16125445	1.76158	2.35069	1.52543	5.6377	10.2226	25.1814	7.59111	42.9951	AT2G38510	MATE efflux family protein		MATE efflux family protein;(source:Araport11)
942	938	AT1G58602	Chr1	21746354	21765705	1.55405	1.92805	2.15537	5.63747	5.38035	10.8366	20.6367	36.8537	AT1G58602	LRR and NB-ARC domains-containing disease resistance protein		LRR and NB-ARC domains-containing disease resistance protein;(source:Araport11)
943	1438	AT3G48830	Chr3	18103152	18110216	1.77052	2.30615	1.56076	5.63743	7.55781	19.5639	5.19821	32.3199	AT3G48830	polynucleotide adenylyltransferase family protein / RNA recognition motif (RRM)-containing protein		tRNA nucleotidyltransferase/polyA polymerase family protein;(source:Araport11)
944	1169	AT1G68875	Chr1	25892086	25892798	1.59261	2.12423	1.91975	5.63659	5.55227	14.8347	14.2061	34.5931	AT1G68875			hypothetical protein;(source:Araport11)
945	1255	AT3G26270	Chr3	9627562	9629200	1.95887	1.80684	1.87054	5.63625	11.227	8.64057	13.7789	33.6465	CYP71B25	cytochrome P450	family 71	subfamily B
946	1583	AT2G13450	Chr2	5598421	5599923	2.14722	1.74753	1.74125	5.636	15.5249	7.16194	8.6383	31.3251	AT2G13450			Ta11-like non-LTR retrotransposon;(source:Araport11)
947	1334	AT2G24080	Chr2	10237604	10238779	1.83697	1.80983	1.98896	5.63576	9.70476	8.74703	14.5615	33.0133	AT2G24080	Protein of unknown function (DUF295)		F-box protein (DUF295);(source:Araport11)
948	1453	AT4G24980	Chr4	12846797	12848376	1.99654	2.11699	1.52128	5.63481	12.0377	14.896	5.30382	32.2375	UMAMIT16-psi	nodulin MtN21 /EamA-like transporter family protein	nodulin MtN21-like transporter family protein	nodulin MtN21 /EamA-like transporter family protein;(source:Araport11)
949	1580	AT2G11778	Chr2	4728072	4728239	1.71786	2.13146	1.78498	5.6343	6.75348	14.9476	9.62996	31.331	AT2G11778			transmembrane protein;(source:Araport11)
950	828	AT5G38450	Chr5	15393754	15397279	1.76163	1.89729	1.97515	5.63407	8.4716	10.8345	18.8688	38.1749	CYP735A1			cytochrome P450
951	1241	AT3G27473	Chr3	10169242	10171230	2.00284	2.12136	1.50971	5.63391	13.1268	15.684	4.91936	33.7302	AT3G27473			Cysteine/Histidine-rich C1 domain family protein;(source:Araport11)
952	964	AT3G57130	Chr3	21147558	21150027	1.7439	2.0821	1.80738	5.63338	8.84293	14.6486	13.0173	36.5088	BOP1	Ankyrin repeat family protein / BTB/POZ domain-containing protein	Encodes BOP1. Contains Pfam domain	PF00023: Ankyrin repeat and Pfam domain
953	1131	AT3G54280	Chr3	20091976	20104257	1.97303	2.00342	1.65654	5.63299	12.6856	13.8516	8.39665	34.9338	RGD3	DNA binding;ATP binding;nucleic acid binding;binding;helicases;ATP binding;DNA binding;helicases		ROOT GROWTH DEFECTIVE 3;(source:Araport11)
954	1030	AT3G24140	Chr3	8715236	8718211	1.89273	1.71823	2.01945	5.63041	11.1773	7.27219	17.3678	35.8173	FMA		Encodes a basic helix-loop-helix transcription factor whose activity is required to promote differentiation of stomatal guard cells and to halt proliferative divisions in their immediate precursors. It fulfills its role through recruitment of the Arabidopsis Retinoblastoma homologue	RETINOBLASTOMA-RELATED (RBR). Both transcript and protein are expressed in and are required for halting divisions at the end of the stomatal lineage. It also has a role in the promotion of guard cell fate and in controlling the transition from guard mother cell to guard cell. Its transcript levels change after inducing MUTE expression in a mute background.
955	1090	AT4G12140	Chr4	7266546	7267154	1.88353	1.68134	2.06499	5.62986	9.68287	6.07193	19.5481	35.3029	AT4G12140	RING/U-box superfamily protein		RING/U-box superfamily protein;(source:Araport11)
956	635	AT4G15270	Chr4	8716601	8717796	1.52249	1.83998	2.2672	5.62967	4.98539	10.4678	25.3271	40.7803	AT4G15270			glucosyltransferase-like protein;(source:Araport11)
957	1175	AT2G19850	Chr2	8568569	8569890	1.94364	1.97652	1.7094	5.62956	13.5114	13.076	7.97794	34.5653	AT2G19850			transcription repressor;(source:Araport11)
958	524	AT5G42635	Chr5	17076227	17076725	1.65046	2.23854	1.74031	5.62931	8.53144	19.1702	14.9327	42.6343	AT5G42635	glycine-rich protein		glycine-rich protein;(source:Araport11)
959	1406	AT1G49050	Chr1	18150538	18153361	1.64939	1.91964	2.05959	5.62862	5.73278	10.3533	16.4994	32.5855	AT1G49050		Encodes a member of the aspartyl protease family. Interacts with BAGP1 and BAG6 and appears to be required for cleavage of BAG6 as BAG6 is not cleaved in APCB1 mutant backgrounds.	Eukaryotic aspartyl protease family protein;(source:Araport11)
960	1159	AT2G24850	Chr2	10582830	10585216	1.83086	1.96178	1.83597	5.62861	10.897	11.3511	12.4361	34.6842	TAT3	tyrosine aminotransferase 3	Encodes a tyrosine aminotransferase that is responsive to treatment with jasmonic acid.	tyrosine aminotransferase 3;(source:Araport11)
961	1041	AT3G45750	Chr3	16793611	16797947	1.71347	2.20476	1.71026	5.62849	7.11696	17.2382	11.3699	35.7251	AT3G45750			Nucleotidyltransferase family protein;(source:Araport11)
962	1064	AT4G26200	Chr4	13275307	13277188	1.83588	1.9839	1.80857	5.62835	9.86674	12.2208	13.4487	35.5362	ACS7	1-amino-cyclopropane-1-carboxylate synthase 7	Member of a family of proteins in Arabidopsis that encode 1-Amino-cyclopropane-1-carboxylate synthase	an enzyme involved in ethylene biosynthesis. Not expressed in response to IAA.
963	1051	AT1G11350	Chr1	3817591	3820805	1.79865	2.15418	1.67513	5.62796	9.81819	17.8434	7.97794	35.6395	SD1-13	S-domain-1 13		S-domain-1 13;(source:Araport11)
964	1076	AT5G47130	Chr5	19141016	19142011	1.84344	1.53353	2.25089	5.62786	9.2121	4.15553	22.0349	35.4025	AT5G47130			Bax inhibitor-1 family protein;(source:Araport11)
965	1361	AT3G45525	Chr3	16697273	16697828	1.73745	1.84021	2.05003	5.62769	7.55573	8.81687	16.4738	32.8464	AT3G45525			RING/U-box protein with C6HC-type zinc finger protein;(source:Araport11)
966	1359	AT1G28300	Chr1	9896867	9899876	1.68844	2.05203	1.88721	5.62768	6.63298	13.1402	13.0786	32.8518	LEC2	AP2/B3-like transcriptional factor family protein	Transcription factor that contains a B3 domain	a DNA-binding motif unique to plants and characteristic of several transcription factors. Plays critical roles both early and late during embryo development. LEC2 RNA accumulates primarily during seed development. LEC2 is required for the maintenance of suspensor morphology
967	581	AT2G45430	Chr2	18727561	18728935	1.75857	2.37032	1.49874	5.62763	11.6161	24.8009	5.27322	41.6902	AHL22	AT-hook motif nuclear-localized protein 22	Encodes a nuclear localized AT hook domain containing protein that can bind AT rich DNA in vitro. Overexpression of the gene results in delayed flowering. Is likely to act redundantly with AHL18	AHL27 and AHL29 in the regulation of flowering. It is also involved in both photo- and skotomorphogenesis.
968	622	AT2G42090	Chr2	17556744	17558369	1.71468	1.64388	2.26855	5.62711	8.77713	6.52771	25.6769	40.9817	ACT9	actin 9	actin related gene or pseudogene	based on sequence divergence and lack of expression
969	1308	AT1G71680	Chr1	26944587	26947188	1.71456	2.05209	1.86003	5.62668	7.03904	14.1385	12.039	33.2165	AT1G71680			Transmembrane amino acid transporter family protein;(source:Araport11)
970	1227	AT5G50140	Chr5	20395856	20398197	1.74452	2.26646	1.61563	5.62661	8.55247	18.4341	6.86714	33.8537	AT5G50140	Ankyrin repeat family protein		Ankyrin repeat family protein;(source:Araport11)
971	1205	AT1G19060	Chr1	6582066	6583601	2.24768	1.5963	1.78226	5.62624	18.0678	5.59377	10.4694	34.131	AT1G19060	Protein of unknown function (DUF626)		hypothetical protein (DUF626);(source:Araport11)
972	1611	AT4G18430	Chr4	10183717	10185280	1.94631	1.74753	1.93237	5.62621	10.9626	7.16194	13.056	31.1805	RABA1e	RAB GTPase homolog A1E		RAB GTPase homolog A1E;(source:Araport11)
973	619	AT5G38710	Chr5	15501245	15504109	1.85171	1.75959	2.01408	5.62538	11.1521	9.76863	20.0921	41.0128	AT5G38710			Methylenetetrahydrofolate reductase family protein;(source:Araport11)
974	517	AT1G08990	Chr1	2888753	2890959	1.55431	1.96553	2.10528	5.62512	5.9309	13.9968	22.8763	42.804	PGSIP5	plant glycogenin-like starch initiation protein 5		plant glycogenin-like starch initiation protein 5;(source:Araport11)
975	816	AT2G35580	Chr2	14933828	14935482	1.52614	2.13731	1.96161	5.62506	4.62206	16.0569	17.7154	38.3944	AT2G35580	Serine protease inhibitor (SERPIN) family protein		Serine protease inhibitor (SERPIN) family protein;(source:Araport11)
976	1398	AT5G24140	Chr5	8164347	8167673	1.81427	1.82697	1.98341	5.62465	8.38615	8.57145	15.6674	32.625	SQP2	squalene monooxygenase 2	Encodes a protein with similarity to squalene monoxygenases.	squalene monooxygenase 2;(source:Araport11)
977	1043	AT4G03120	Chr4	1385660	1387739	2.21343	1.54519	1.86579	5.62441	17.3525	4.49236	13.8669	35.7118	AT4G03120	C2H2 and C2HC zinc fingers superfamily protein		C2H2 and C2HC zinc fingers superfamily protein;(source:Araport11)
978	823	AT1G43640	Chr1	16439435	16441844	1.74529	2.06598	1.81295	5.62422	9.56736	14.5483	14.1364	38.2521	TLP5		Member of TLP family of tubby like proteins that also contain an F-Box.	tubby like protein 5;(source:Araport11)
979	783	AT1G19790	Chr1	6838120	6840293	1.50336	2.05807	2.06268	5.62411	4.32497	15.8334	18.5709	38.7293	SRS7	SHI-related sequence 7	A member of SHI gene family. Arabidopsis thaliana has ten members that encode proteins with a RING finger-like zinc finger motif. Despite being highly divergent in sequence	many of the SHI-related genes are partially redundant in function and synergistically promote gynoecium
980	673	AT1G29380	Chr1	10284121	10285970	2.02401	1.82879	1.77045	5.62325	16.7158	11.4268	12.0925	40.2351	AT1G29380			Carbohydrate-binding X8 domain superfamily protein;(source:Araport11)
981	1528	AT1G24360	Chr1	8640582	8643478	1.88643	1.87343	1.86332	5.62318	9.92207	9.55334	12.2292	31.7046	AT1G24360	NAD(P)-binding Rossmann-fold superfamily protein	Dual mitochondrial and plastid localized b-ketoacyl- ACP reductase	a component of the fatty acid synthase complex.
982	1424	AT3G20700	Chr3	7233525	7234505	2.10108	1.66022	1.8603	5.6216	14.478	6.37714	11.5388	32.3939	AT3G20700	F-box associated ubiquitination effector family protein		F-box associated ubiquitination effector family protein;(source:Araport11)
983	647	AT3G59680	Chr3	22044004	22046040	1.52316	2.32129	1.77697	5.62142	4.72769	20.7286	15.1521	40.6084	AT3G59680			Serine/Threonine-kinase;(source:Araport11)
984	1735	AT2G25540	Chr2	10866822	10872077	1.94631	1.96558	1.7094	5.62129	10.9626	11.4773	7.97794	30.4178	CESA10	cellulose synthase 10	cellulose synthase	cellulose synthase A catalytic subunit 3 UDP-forming-like protein;(source:Araport11)
985	1155	AT5G52700	Chr5	21372820	21374195	1.95437	2.06527	1.60152	5.62116	13.9362	13.4351	7.35495	34.7263	AT5G52700	Copper transport protein family	Member of plant specific copper transport protein family. Expressed in response to Al treatment.	Copper transport protein family;(source:Araport11)
986	1232	AT2G25160	Chr2	10709064	10711240	1.63022	2.09174	1.89888	5.62084	5.64841	14.0319	14.1172	33.7975	CYP82F1			cytochrome P450
987	973	AT3G43720	Chr3	15615386	15617149	1.97401	1.95877	1.68797	5.62075	14.3207	12.4742	9.61957	36.4145	LTPG2	Bifunctional inhibitor/lipid-transfer protein/seed storage 2S albumin superfamily protein		Bifunctional inhibitor/lipid-transfer protein/seed storage 2S albumin superfamily protein;(source:Araport11)
988	1330	AT4G13420	Chr4	7796850	7802251	1.89605	1.93695	1.78755	5.62055	11.8163	11.3985	9.84034	33.0551	HAK5	high affinity K+ transporter 5	Encodes a protein of the KUP/HAK/KT potassium channel class that is upregulated in the roots by K levels.	high affinity K+ transporter 5;(source:Araport11)
989	1656	AT3G42723	Chr3	14838392	14841189	1.93375	2.01231	1.6743	5.62036	10.7005	12.2747	7.96381	30.939	AT3G42723	aminoacyl-tRNA ligases;ATP binding;nucleotide binding		ATP binding / aminoacyl-tRNA ligase/ nucleotide binding protein;(source:Araport11)
990	818	AT4G29100	Chr4	14341000	14344930	1.49382	2.21914	1.90716	5.62012	4.87486	19.1955	14.2895	38.3599	AT4G29100		Member of basic helix loop helix protein family. Expressed primarily in vascular system. Overexpression causes ABA sensitivity. Together with PFA1 and PFA2 governs the competence of pericycle cells to initiate lateral root primordium formation. Governs the competence of pericycle cells to initiate lateral root primordium formation.	basic helix-loop-helix (bHLH) DNA-binding superfamily protein;(source:Araport11)
991	1581	AT2G05117	Chr2	1838592	1839014	1.94631	2.19765	1.47582	5.61978	10.9626	16.5252	3.8428	31.3306	SCRL9	SCR-like 9	Encodes a member of a family of small	secreted
992	1604	AT1G42680	Chr1	16041656	16042880	1.8333	1.80049	1.98545	5.61924	8.70941	8.08956	14.4168	31.2158	AT1G42680	P-loop containing nucleoside triphosphate hydrolases superfamily protein		P-loop containing nucleoside triphosphate hydrolases superfamily protein;(source:Araport11)
993	934	AT2G24810	Chr2	10573862	10574699	2.00366	1.78461	1.83083	5.6191	14.1339	9.09386	13.6567	36.8845	AT2G24810	Pathogenesis-related thaumatin superfamily protein		Pathogenesis-related thaumatin superfamily protein;(source:Araport11)
994	773	AT4G15040	Chr4	8581373	8584122	1.45213	2.47672	1.68954	5.61839	3.2208	25.0407	10.6225	38.884	AT4G15040			Subtilisin-like serine endopeptidase family protein;(source:Araport11)
995	982	AT5G47980	Chr5	19428888	19430476	1.89829	1.98583	1.73427	5.61839	12.9058	11.7122	11.7139	36.3319	AT5G47980	HXXXD-type acyl-transferase family protein		HXXXD-type acyl-transferase family protein;(source:Araport11)
996	1135	AT1G60750	Chr1	22362293	22363854	2.07204	2.02931	1.51683	5.61818	14.983	13.6732	6.26058	34.9168	AT1G60750	NAD(P)-linked oxidoreductase superfamily protein		NAD(P)-linked oxidoreductase superfamily protein;(source:Araport11)
997	636	AT5G50830	Chr5	20683279	20684855	1.71427	1.90662	1.9966	5.61749	8.48664	11.7202	20.5705	40.7773	AT5G50830			nuclear polyadenylated RNA-binding protein;(source:Araport11)
998	1303	AT5G17730	Chr5	5852498	5853999	1.90958	1.87992	1.82762	5.61712	12.1936	9.57167	11.4905	33.2558	AT5G17730	P-loop containing nucleoside triphosphate hydrolases superfamily protein		P-loop containing nucleoside triphosphate hydrolases superfamily protein;(source:Araport11)
999	1191	AT4G31500	Chr4	15273471	15275310	2.07741	2.06871	1.47086	5.61698	14.9973	14.1705	5.1425	34.3103	CYP83B1	cytochrome P450	family 83	subfamily B
1000	1723	AT3G32330	Chr3	13276082	13277155	2.07188	1.81373	1.73064	5.61625	13.7349	8.32913	8.41557	30.4796	AT3G32330	DNA repair protein-related		DNA repair protein-like protein;(source:Araport11)
1001	1609	AT2G35215	Chr2	14839091	14839799	1.93375	1.90562	1.77615	5.61552	10.7005	10.3533	10.1366	31.1904	AT2G35215			plant/protein;(source:Araport11)
1002	560	AT4G32090	Chr4	15509990	15510820	1.72016	2.00779	1.88734	5.61529	9.0654	13.6995	19.2311	41.996	AT4G32090	Beta-1	3-N-Acetylglucosaminyltransferase family protein
1003	980	AT4G07932	Chr4	4732198	4733424	1.58998	2.18442	1.84075	5.61515	6.93057	16.2043	13.2056	36.3405	AT4G07932			hypothetical protein;(source:Araport11)
1004	1085	AT1G04590	Chr1	1258577	1261426	1.96775	1.76614	1.88115	5.61504	12.087	8.5428	14.7229	35.3527	AT1G04590			PPR containing-like protein;(source:Araport11)
1005	715	AT3G60280	Chr3	22279664	22280675	1.60824	2.21999	1.7843	5.61253	7.21319	18.7151	13.618	39.5463	UCC3	uclacyanin 3	Encodes blue copper-binding protein III.	uclacyanin 3;(source:Araport11)
1006	1192	AT3G24540	Chr3	8952903	8955621	1.77052	1.9064	1.93482	5.61174	7.55781	10.0897	16.6427	34.2902	PERK3	Protein kinase superfamily protein	Encodes a member of the proline-rich extensin-like receptor kinase (PERK) family. This family consists of 15 predicted receptor kinases (PMID: 15653807).	Protein kinase superfamily protein;(source:Araport11)
1007	1501	AT1G50960	Chr1	18889549	18891719	1.63077	2.15794	1.82298	5.61169	5.49504	15.5704	10.8067	31.8721	GA2OX7	gibberellin 2-oxidase 7	Encodes a protein with gibberellin 2-oxidase activity which acts specifically on C-20 gibberellins. DDF1 binds to GA2OX7 and regulates its expression in response to salt stress.	gibberellin 2-oxidase 7;(source:Araport11)
1008	1480	AT5G53740	Chr5	21811633	21814908	1.88699	2.05203	1.6725	5.61152	9.99039	13.1402	8.91134	32.0419	AT5G53740			hypothetical protein;(source:Araport11)
1009	1727	AT2G19030	Chr2	8247783	8248001	1.87097	1.85344	1.88707	5.61148	9.43568	9.06538	11.9597	30.4608	RALFL11	ralf-like 11	Member of a diversely expressed predicted peptide family showing sequence similarity to tobacco Rapid Alkalinization Factor (RALF)	and is believed to play an essential role in the physiology of Arabidopsis. Consists of a single exon and is characterized by a conserved C-terminal motif and N-terminal signal peptide.
1010	812	AT2G30240	Chr2	12899907	12902779	1.8676	1.81237	1.93144	5.61141	10.75	10.7046	16.9869	38.4415	ATCHX13	Cation/hydrogen exchanger family protein	Encodes a plasma membrane localized potassium transporter.	Cation/hydrogen exchanger family protein;(source:Araport11)
1011	1245	AT1G06090	Chr1	1847883	1849693	1.7454	2.15794	1.70776	5.6111	7.11696	15.5704	11.0229	33.7103	AT1G06090	Fatty acid desaturase family protein	Membrane bound acyl-lipid desaturases which can perform &#916;9 desaturation.	Fatty acid desaturase family protein;(source:Araport11)
1012	1702	AT3G14520	Chr3	4875748	4878336	1.97485	1.94612	1.68925	5.61022	12.1323	10.8884	7.66165	30.6823	AT3G14520	Terpenoid cyclases/Protein prenyltransferases superfamily protein	Encodes a sesterterpene synthase responsible for the biosynthesis of the tricyclic sesterterpene (+)-thalianatriene with a 11-6-5 fused ring system.	Terpenoid cyclases/Protein prenyltransferases superfamily protein;(source:Araport11)
1013	1056	AT3G22500	Chr3	7971625	7972907	1.89731	2.12681	1.586	5.61012	11.5124	15.4185	8.67977	35.6107	ATECP31	Seed maturation protein	late embryogenesis abundant (LEA) protein	Seed maturation protein;(source:Araport11)
1014	751	AT3G03660	Chr3	889509	892162	1.57896	2.28556	1.74542	5.60994	7.15323	20.1667	11.8595	39.1794	WOX11		Encodes a WUSCHEL-related homeobox gene family member with 65 amino acids in its homeodomain. Proteins in this family contain a sequence of eight residues (TLPLFPMH) downstream of the homeodomain called the WUS box.	WUSCHEL related homeobox 11;(source:Araport11)
1015	857	AT4G23600	Chr4	12310619	12313212	1.57152	1.9783	2.05931	5.60913	5.19629	12.0486	20.5839	37.8288	CORI3	Tyrosine transaminase family protein	Encodes cystine lyase which is expected to be involved in amino acid metabolism	providing the plant with cysteine and the generation of precursors of ethylene biosynthesis. mRNA levels are elevated in response to wounding.
1016	807	AT3G22490	Chr3	7969681	7970843	1.45253	2.31636	1.84009	5.60898	4.09588	20.4157	13.987	38.4986	AT3G22490	Seed maturation protein	Atrab28 plays a role in the ion cell balance during late embryogenesis and germination.	Seed maturation protein;(source:Araport11)
1017	795	AT4G27060	Chr4	13581401	13585155	1.68031	2.22487	1.70375	5.60893	8.0941	18.903	11.6035	38.6006	TOR1	ARM repeat superfamily protein	Encodes a novel	plant-specific microtubule-associated protein that regulates the orientation of cortical microtubules and the direction of organ growth. The protein plays a role in control of microtubule dependent anisotropic cell elongation. spr2 mutant rosette leaves
1018	855	AT3G43940	Chr3	15764265	15765371	1.47209	1.83371	2.30247	5.60827	3.6723	9.39341	24.7668	37.8325	AT3G43940			hypothetical protein;(source:Araport11)
1019	1165	AT1G20360	Chr1	7046504	7047744	1.68812	2.06438	1.85567	5.60817	6.85006	14.4324	13.3361	34.6186	AT1G20360	F-box family protein		F-box family protein;(source:Araport11)
1020	1619	AT3G30180	Chr3	11810737	11813765	1.64495	2.05203	1.91113	5.60811	5.4723	13.1402	12.527	31.1395	AT3G30180	brassinosteroid-6-oxidase 2	Encodes a cytochrome p450 enzyme that catalyzes the last reaction in the production of brassinolide. It is capable of converting 6-deoxocastasterone into castasterone	a C-6 oxidation
1021	558	AT3G30320	Chr3	11931287	11934694	1.54809	2.62884	1.43057	5.6075	5.10195	32.2232	4.67689	42.002	AT3G30320			hypothetical protein;(source:Araport11)
1022	1298	AT2G11651	Chr2	4677983	4678120	1.58875	2.27709	1.74156	5.6074	5.57019	18.5062	9.20826	33.2846	None	None	None	None
1023	1254	AT1G50760	Chr1	18814947	18815260	1.71727	2.24461	1.64512	5.607	7.54937	18.4605	7.64082	33.6507	AT1G50760	Aminotransferase-like	plant mobile domain family protein
1024	1183	AT5G45230	Chr5	18302147	18308303	1.69336	1.94612	1.96727	5.60675	8.00397	10.8884	15.5525	34.4449	AT5G45230	Disease resistance protein (TIR-NBS-LRR class) family		Disease resistance protein (TIR-NBS-LRR class) family;(source:Araport11)
1025	1097	AT3G44235	Chr3	15933284	15933963	1.64727	1.95067	2.00851	5.60645	6.55732	11.3997	17.2855	35.2425	AT3G44235			transmembrane protein;(source:Araport11)
1026	776	AT1G68270	Chr1	25588191	25590254	2.02354	1.9243	1.65844	5.60628	15.8359	12.6532	10.3755	38.8646	AT1G68270	AMP-dependent synthetase and ligase family protein		AMP-dependent synthetase and ligase family protein;(source:Araport11)
1027	550	AT1G03890	Chr1	989198	991020	1.71468	2.41108	1.48045	5.60621	8.77713	27.2664	6.11384	42.1574	AT1G03890	RmlC-like cupins superfamily protein		RmlC-like cupins superfamily protein;(source:Araport11)
1028	863	AT2G17845	Chr2	7758846	7759881	1.65512	2.21757	1.7335	5.60619	7.41636	18.9678	11.3923	37.7765	AT2G17845	NAD(P)-binding Rossmann-fold superfamily protein		NAD(P)-binding Rossmann-fold superfamily protein;(source:Araport11)
1029	1113	AT4G23220	Chr4	12153956	12157091	2.17382	1.77364	1.65806	5.60552	17.8672	9.1974	8.03406	35.0987	CRK14	cysteine-rich RLK (RECEPTOR-like protein kinase) 14	Encodes a cysteine-rich receptor-like protein kinase.	cysteine-rich RECEPTOR-like kinase;(source:Araport11)
1030	1142	AT4G33830	Chr4	16220324	16222676	1.81505	1.75004	2.03978	5.60487	10.4952	7.5126	16.8385	34.8463	AT4G33830	Glycosyl hydrolase family 10 protein		Glycosyl hydrolase family 10 protein;(source:Araport11)
1031	1166	AT3G24850	Chr3	9071105	9072184	1.75175	2.15545	1.69753	5.60473	9.27689	15.9038	9.43543	34.6161	AT3G24850	Domain of unknown function (DUF313)		B3 domain protein (DUF313);(source:Araport11)
1032	878	AT1G56350	Chr1	21094778	21097988	2.52393	1.42544	1.65535	5.60472	25.896	3.21796	8.50167	37.6156	AT1G56350	Peptide chain release factor 2		Peptide chain release factor 2;(source:Araport11)
1033	936	AT2G33160	Chr2	14053404	14056246	1.53069	2.01145	2.06231	5.60445	5.40591	13.0542	18.3954	36.8555	AT2G33160	glycoside hydrolase family 28 protein / polygalacturonase (pectinase) family protein	Gene structure annotation for AT2G33160.1 is inaccurate in TAIR10	see PMID:23709666 and Comments field on the locus page for updated annotation.
1034	1182	AT1G43160	Chr1	16263813	16264818	2.08516	1.86958	1.64941	5.60415	14.9661	9.87232	9.61955	34.458	RAP2.6	related to AP2 6	encodes a member of the ERF (ethylene response factor) subfamily B-4 of ERF/AP2 transcription factor family (RAP2.6). The protein contains one AP2 domain. There are 7 members in this subfamily.	related to AP2 6;(source:Araport11)
1035	1037	AT1G31260	Chr1	11175559	11177362	1.63079	2.12916	1.84404	5.60399	6.82655	15.4598	13.4604	35.7467	ZIP10	zinc transporter 10 precursor	member of Fe(II) transporter isolog family	zinc transporter 10 precursor;(source:Araport11)
1036	1497	AT1G65486	Chr1	24349523	24350306	1.6976	1.91017	1.99607	5.60384	6.98279	10.2192	14.6968	31.8988	AT1G65486		Secreted peptide which functions in plant growth and pathogen defense.	transmembrane protein;(source:Araport11)
1037	1554	AT1G42190	Chr1	15761082	15761276	2.04677	1.76077	1.7962	5.60374	13.1567	7.38914	10.9541	31.4999	AT1G42190	GAG/POL/ENV polyprotein		GAG/POL/ENV polyprotein;(source:Araport11)
1038	1631	AT4G17590	Chr4	9800843	9802591	1.67732	2.02555	1.90051	5.60338	6.26605	12.5607	12.2663	31.093	AT4G17590			NOL1/NOP2/sun family protein;(source:Araport11)
1039	1779	AT1G57830	Chr1	21420309	21420803	1.97143	1.82697	1.80496	5.60336	11.4949	8.57145	10.0239	30.0902	AT1G57830	Toll-Interleukin-Resistance (TIR) domain family protein		Toll-Interleukin-Resistance (TIR) domain family protein;(source:Araport11)
1040	835	AT1G29080	Chr1	10157494	10158674	2.09549	2.03146	1.47634	5.60329	17.7393	14.755	5.60535	38.0997	AT1G29080	Papain family cysteine protease		Papain family cysteine protease;(source:Araport11)
1041	1271	AT5G45105	Chr5	18223453	18224946	1.66755	2.01145	1.92421	5.60321	6.51438	13.0542	13.9495	33.5181	AT5G45105	zinc transporter 8 precursor		zinc transporter 8 precursor;(source:Araport11)
1042	933	AT3G59610	Chr3	22019553	22021308	1.75695	2.06541	1.7801	5.60246	9.9332	13.9501	13.0223	36.9056	AT3G59610	F-box family protein / jacalin lectin family protein		F-box family protein / jacalin lectin family protein;(source:Araport11)
1043	1514	AT4G09775	Chr4	6156629	6157054	1.78024	1.89316	1.92893	5.60233	8.27624	9.82902	13.6934	31.7987	AT4G09775			non-LTR retroelement reverse transcriptase;(source:Araport11)
1044	679	AT4G08878	Chr4	5683180	5684022	1.61348	2.007	1.98106	5.60154	6.66904	14.0686	19.3981	40.1357	AT4G08878	Major facilitator superfamily protein		Major facilitator superfamily protein;(source:Araport11)
1045	1203	AT2G22590	Chr2	9592996	9594535	1.70892	1.95245	1.93953	5.6009	7.18987	12.1482	14.826	34.1641	AT2G22590	UDP-Glycosyltransferase superfamily protein		UDP-Glycosyltransferase superfamily protein;(source:Araport11)
1046	965	AT3G60000	Chr3	22160884	22162867	1.8295	1.88006	1.89087	5.60043	10.5194	10.2989	15.6742	36.4925	QWRF6	Family of unknown function (DUF566)		QWRF motif protein (DUF566);(source:Araport11)
1047	1282	AT1G28470	Chr1	10010181	10012198	1.75991	1.85257	1.98685	5.59933	8.33909	10.1134	14.9797	33.4322	NAC010	NAC domain containing protein 10		NAC domain containing protein 10;(source:Araport11)
1048	707	AT4G08691	Chr4	5555316	5556616	1.50392	2.20987	1.88551	5.5993	4.66561	19.2161	15.8121	39.6938	AT4G08691			hypothetical protein;(source:Araport11)
1049	1168	AT1G54000	Chr1	20154169	20156419	1.70298	2.30357	1.59231	5.59886	7.702	19.1882	7.71018	34.6004	GLL22	GDSL-like Lipase/Acylhydrolase superfamily protein	GDSL-motif esterase/acyltransferase/lipase. Enzyme group with broad substrate specificity that may catalyze acyltransfer or hydrolase reactions with lipid and non-lipid substrates.	GDSL-like Lipase/Acylhydrolase superfamily protein;(source:Araport11)
1050	433	AT3G01270	Chr3	82685	84897	1.82227	1.91758	1.85822	5.59807	12.7134	12.8146	18.8281	44.3561	AT3G01270	Pectate lyase family protein		Pectate lyase family protein;(source:Araport11)
1051	809	AT1G43624	Chr1	16432842	16432946	1.48627	2.15794	1.95372	5.59793	4.52526	15.5704	18.3984	38.4941	None	None	None	None
1052	894	AT4G31940	Chr4	15451988	15454160	2.25082	1.71966	1.62728	5.59776	20.2652	8.47119	8.62664	37.363	CYP82C4	cytochrome P450	family 82	subfamily C
1053	697	AT5G49430	Chr5	20037338	20045454	1.69742	2.1058	1.79396	5.59718	8.43397	15.5044	15.9536	39.892	AT5G49430			WD40/YVTN repeat and Bromo-WDR9-I-like domain-containing protein;(source:Araport11)
1054	904	AT4G13890	Chr4	8031972	8033723	1.8159	1.73479	2.04621	5.5969	11.0838	7.45194	18.6977	37.2334	EDA36			Pyridoxal phosphate (PLP)-dependent transferases superfamily protein;(source:Araport11)
1055	1469	AT3G44530	Chr3	16115588	16121518	1.9212	1.87224	1.80332	5.59676	10.4424	9.98163	11.7205	32.1445	HIRA		Encodes a nuclear localized WD-repeat containing protein involved in negative regulation of knox gene expression via epigenetic mechanism of chromatin re-organization. It is a part of the HISTONE REGULATOR complex that deposits histones in a DNA synthesis-independent manner and affects both nucleosome occupancy and the maintenance of transcriptional silencing. Interacts physically and genetically…	histone chaperone HIRA-like protein;(source:Araport11)
1056	1189	AT1G66720	Chr1	24881180	24882480	2.33778	1.61563	1.6432	5.59661	20.6778	5.81745	7.85828	34.3535	AT1G66720	S-adenosyl-L-methionine-dependent methyltransferases superfamily protein		S-adenosyl-L-methionine-dependent methyltransferases superfamily protein;(source:Araport11)
1057	572	AT5G07760	Chr5	2468239	2473657	1.60002	2.19775	1.79857	5.59634	7.17952	21.2567	13.3918	41.828	AT5G07760			formin homology 2 domain-containing protein / FH2 domain-containing protein;(source:Araport11)
1058	1106	AT5G33290	Chr5	12558256	12562020	2.1175	1.74882	1.73002	5.59634	16.2478	7.90766	10.9657	35.1212	XGD1	xylogalacturonan deficient 1	Acts as a xylogalacturonan xylosyltransferase within the XGA biosynthesis pathway. Involved in pectin biosynthesis.	xylogalacturonan deficient 1;(source:Araport11)
1059	1133	AT5G18860	Chr5	6290676	6295811	1.73317	2.00216	1.86062	5.59595	7.34365	14.1397	13.4398	34.9231	NSH3		Encodes a purine nucleoside hydrolase active in the apoplast. It might play a role in salvaging extracellular ATP. NSH3 transcript levels rise in response to jasmonic acid and wounding.	inosine-uridine preferring nucleoside hydrolase family protein;(source:Araport11)
1060	1519	AT1G33790	Chr1	12256664	12260605	1.9462	1.91964	1.72968	5.59552	12.0814	10.3533	9.3519	31.7866	AT1G33790			jacalin lectin family protein;(source:Araport11)
1061	540	AT1G23200	Chr1	8227178	8229582	1.66497	1.83643	2.09401	5.59541	7.83231	11.5638	23.0186	42.4147	AT1G23200	Plant invertase/pectin methylesterase inhibitor superfamily	ProPME pectin methyl esterase involved in embryo development.	Plant invertase/pectin methylesterase inhibitor superfamily;(source:Araport11)
1062	1050	AT1G54330	Chr1	20279567	20280952	1.63984	1.94713	2.00793	5.5949	5.49029	11.5555	18.6024	35.6482	NAC020	NAC domain containing protein 20		NAC domain containing protein 20;(source:Araport11)
1063	1263	AT3G18470	Chr3	6334822	6335822	1.67324	2.104	1.81735	5.59459	6.72277	14.5916	12.2937	33.6081	AT3G18470	PLAC8 family protein		PLAC8 family protein;(source:Araport11)
1064	1045	AT5G42680	Chr5	17114098	17115417	1.6854	2.15794	1.75089	5.59423	7.64944	15.5704	12.4535	35.6733	AT5G42680	Protein of unknown function	DUF617
1065	1463	AT2G07440	Chr2	3093821	3094750	1.58068	2.17118	1.84231	5.59417	4.76672	15.8865	11.5204	32.1736	AT2G07440	two-component responsive regulator-related / response regulator protein-related		two-component responsive regulator-related / response regulator protein-like protein;(source:Araport11)
1066	1655	AT5G37130	Chr5	14681378	14686684	1.70997	2.18442	1.69878	5.59317	6.9733	16.2043	7.7631	30.9407	AT5G37130	Protein prenylyltransferase superfamily protein		Protein prenylyltransferase superfamily protein;(source:Araport11)
1067	1377	AT1G53815	Chr1	20090249	20090962	1.72983	2.01231	1.85075	5.59289	7.83084	12.2747	12.6722	32.7777	AT1G53815	F-box family protein		F-box family protein;(source:Araport11)
1068	712	AT1G66140	Chr1	24619837	24622004	1.65067	2.07103	1.87061	5.59231	7.79412	15.4845	16.2923	39.5709	ZFP4	zinc finger protein 4	Encodes a zinc finger protein containing only a single zinc finger.	zinc finger protein 4;(source:Araport11)
1069	598	AT1G52940	Chr1	19716402	19723725	1.68527	1.79697	2.11	5.59224	7.16019	10.4292	23.8015	41.3909	PAP5	purple acid phosphatase 5	Encodes a purple acid phosphatase that is induced under prolonged phosphate (Pi) starvation and is required for maintaining basal resistance against Pseudomonas syringae and Botrytis cinerea.	purple acid phosphatase 5;(source:Araport11)
1070	1364	AT1G68238	Chr1	25574461	25574835	1.79066	1.87992	1.92146	5.59204	8.86591	9.57167	14.3814	32.819	AT1G68238			transmembrane protein;(source:Araport11)
1071	1440	AT1G23340	Chr1	8283644	8286832	2.02675	1.72106	1.84384	5.59165	12.9883	6.71695	12.5936	32.2989	AT1G23340			carboxyl-terminal proteinase
1072	750	AT2G26695	Chr2	11365098	11365965	1.53762	2.01234	2.04159	5.59155	5.91054	13.5374	19.7372	39.1851	AT2G26695			Ran BP2/NZF zinc finger-like superfamily protein;(source:Araport11)
1073	99	AT3G43148	Chr3	15139995	15143123	1.71235	2.32547	1.55353	5.59135	9.7233	39.3956	11.2891	60.408	AT3G43148			myosin heavy chain-like protein;(source:Araport11)
1074	1397	AT3G10900	Chr3	3410252	3412070	2.13466	2.04737	1.40919	5.59122	15.2195	13.3198	4.08729	32.6266	AT3G10900	Glycosyl hydrolase superfamily protein		Glycosyl hydrolase superfamily protein;(source:Araport11)
1075	1269	AT3G07130	Chr3	2255710	2258005	1.84401	2.0105	1.73639	5.5909	10.1776	13.4344	9.9304	33.5424	PAP15		Encodes PAP15	a purple acid phosphatase with phytase activity. Expression of PAP15 is developmentally and temporally regulated
1076	1459	AT2G28990	Chr2	12455055	12459541	1.63239	2.15794	1.79928	5.58961	5.28017	15.5704	11.3536	32.2042	AT2G28990			Leucine-rich repeat protein kinase family protein;(source:Araport11)
1077	591	AT2G45420	Chr2	18718348	18720729	1.83565	1.9918	1.76175	5.5892	11.6343	15.332	14.5234	41.4897	LBD18	LOB domain-containing protein 18		LOB domain-containing protein 18;(source:Araport11)
1078	850	AT2G35980	Chr2	15110588	15111471	1.77811	1.99929	1.81175	5.58915	9.36354	13.775	14.7485	37.887	YLS9	Late embryogenesis abundant (LEA) hydroxyproline-rich glycoprotein family	Encodes a protein whose sequence is similar to tobacco hairpin-induced gene (HIN1) and Arabidopsis non-race specific disease resistance gene (NDR1). Expression of this gene is induced by cucumber mosaic virus	spermine and during senescence. The gene product is localized to the chloroplast. The mRNA is cell-to-cell mobile.
1079	1432	AT4G15660	Chr4	8925806	8926310	2.27279	1.58922	1.72709	5.5891	18.7292	5.06138	8.55988	32.3505	AT4G15660	Thioredoxin superfamily protein	Encodes a member of the CC-type glutaredoxin (ROXY) family. Represses transcriptional and developmental responses to nitrate. Operates downstream of cytokinins in a signal transduction pathway that negatively regulates plant primary root growth in response to nitrate.Interacts with the TGA1 and TGA4 transcription factors	which are central regulators of early transcriptional responses to nitrate in root.
1080	311	AT2G47670	Chr2	19543991	19544806	1.6751	2.58495	1.32818	5.58823	10.0054	33.7663	4.04721	47.8189	AT2G47670	Plant invertase/pectin methylesterase inhibitor superfamily protein	PMEI6 pectin methylesterase inhibitor functions in establishing a patter of homogalacturonan methylesterification of seed coat cell wall proteins .	Plant invertase/pectin methylesterase inhibitor superfamily protein;(source:Araport11)
1081	1739	AT2G26800	Chr2	11429022	11432732	1.72029	1.94612	1.92175	5.58816	6.68897	10.8884	12.7905	30.3679	AT2G26800		Mutant has increased seed ile	leu and val as well as his and arg.
1082	1296	AT2G33080	Chr2	14032015	14034237	1.5496	1.91964	2.1187	5.58794	4.30125	10.3533	18.6577	33.3122	RLP28	receptor like protein 28		receptor like protein 28;(source:Araport11)
1083	1153	AT4G16560	Chr4	9324746	9328628	1.71417	1.88797	1.98579	5.58793	6.61299	10.8854	17.2368	34.7352	AT4G16560	HSP20-like chaperone		HSP20-like chaperone;(source:Araport11)
1084	672	AT1G29090	Chr1	10162983	10164452	1.93135	2.08787	1.56864	5.58786	14.4552	16.8357	8.96411	40.255	AT1G29090	Cysteine proteinases superfamily protein		Cysteine proteinases superfamily protein;(source:Araport11)
1085	1328	AT5G52730	Chr5	21380174	21380865	1.82564	1.80049	1.96121	5.58734	10.2197	8.08956	14.7633	33.0726	AT5G52730	Copper transport protein family		Copper transport protein family;(source:Araport11)
1086	956	AT4G13450	Chr4	7814960	7816004	1.58149	2.20747	1.79829	5.58725	5.98892	17.584	13.0452	36.6181	AT4G13450	Adenine nucleotide alpha hydrolases-like superfamily protein		Adenine nucleotide alpha hydrolases-like superfamily protein;(source:Araport11)
1087	1280	AT2G40260	Chr2	16816818	16818473	1.64496	2.06886	1.87342	5.58724	5.75715	14.1732	13.5178	33.4481	AT2G40260			Homeodomain-like superfamily protein;(source:Araport11)
1088	1136	AT5G39560	Chr5	15841692	15843169	1.66393	2.06719	1.85612	5.58724	6.75968	13.7295	14.415	34.9042	AT5G39560	Galactose oxidase/kelch repeat superfamily protein		Galactose oxidase/kelch repeat superfamily protein;(source:Araport11)
1089	1316	AT1G35850	Chr1	13330510	13331506	2.12766	1.96234	1.49705	5.58705	16.7067	12.3075	4.16486	33.1791	PUM17		Encodes a member of the Arabidopsis Pumilio (APUM) proteins containing PUF domain (eight repeats of approximately 36 amino acids each). PUF proteins regulate both mRNA stability and translation through sequence-specific binding to the 3 Prime UTR of target mRNA transcripts.	pumilio 17;(source:Araport11)
1090	852	AT3G61660	Chr3	22816152	22816541	1.70719	1.56075	2.31909	5.58703	7.11696	4.60776	26.1502	37.8749	AT3G61660			hypothetical protein;(source:Araport11)
1091	882	AT4G25330	Chr4	12957834	12958714	1.93665	1.96052	1.68959	5.58676	13.8686	13.6043	10.0673	37.5402	AT4G25330			SAWADEE protein;(source:Araport11)
1092	656	AT5G14860	Chr5	4805887	4807759	1.62077	2.12225	1.84371	5.58673	6.93379	17.1467	16.4176	40.4981	AT5G14860	UDP-Glycosyltransferase superfamily protein		UDP-Glycosyltransferase superfamily protein;(source:Araport11)
1093	248	AT5G50480	Chr5	20557574	20558487	1.51674	1.98508	2.08475	5.58657	5.80139	16.2648	28.5299	50.5961	NF-YC6	nuclear factor Y	subunit C6
1094	819	AT2G24050	Chr2	10225225	10228638	1.99034	2.11949	1.47642	5.58625	14.711	17.6297	5.97934	38.32	eIFiso4G2	MIF4G domain-containing protein / MA3 domain-containing protein	Encodes a putative eukaryotic translation initiation factor.	MIF4G domain-containing protein / MA3 domain-containing protein;(source:Araport11)
1095	1130	AT5G05890	Chr5	1772543	1774113	1.84051	1.6161	2.12933	5.58594	9.22764	5.74146	19.9672	34.9363	AT5G05890	UDP-Glycosyltransferase superfamily protein	Encodes a nicotinate-N-glycosyltransferase.	UDP-Glycosyltransferase superfamily protein;(source:Araport11)
1096	1311	AT3G47140	Chr3	17357026	17357801	1.54704	2.15794	1.8807	5.58568	4.55159	15.5704	13.0803	33.2023	AT3G47140	F-box associated ubiquitination effector family protein		F-box associated ubiquitination effector family protein;(source:Araport11)
1097	1599	AT2G13430	Chr2	5590052	5591422	1.84586	2.06033	1.67893	5.58512	8.94861	13.6131	8.67158	31.2333	AT2G13430			hypothetical protein;(source:Araport11)
1098	662	AT5G47530	Chr5	19281374	19283061	1.80791	1.69255	2.08441	5.58487	11.9523	7.15031	21.2944	40.397	AT5G47530	Auxin-responsive family protein		Auxin-responsive family protein;(source:Araport11)
1099	508	AT5G38360	Chr5	15331711	15333625	1.53488	1.70455	2.34532	5.58475	5.5298	6.89378	30.5622	42.9858	AT5G38360			alpha/beta-Hydrolases superfamily protein;(source:Araport11)
1100	820	AT3G16785	Chr3	5711082	5719023	2.16744	1.42931	1.98785	5.5846	17.4614	3.24119	17.5896	38.2922	PLDP1		Encodes a member of the PXPH-PLD subfamily of phospholipase D proteins. This subfamily is novel structurally different from the majority of plant PLDs by having phox homology (PX) and pleckstrin homology (PH) domains. Involved regulating root development in response to nutrient limitation. Does not appear to be involved in root hair patterning. Not induced upon Pi starvation.	phospholipase D P1;(source:Araport11)
1101	1059	AT3G45093	Chr3	16496811	16497290	1.84154	2.29003	1.45249	5.58406	10.9107	19.5971	5.07937	35.5872	AT3G45093	Defensin-like (DEFL) family protein	Encodes a defensin-like (DEFL) family protein.	Defensin-like (DEFL) family protein;(source:Araport11)
1102	1036	AT2G02490	Chr2	667041	668284	1.55995	1.90483	2.11925	5.58403	5.10362	10.278	20.3709	35.7525	AT2G02490			transmembrane protein;(source:Araport11)
1103	880	AT3G62710	Chr3	23197658	23200635	1.80741	2.01188	1.76463	5.58392	10.926	13.8446	12.8237	37.5943	AT3G62710	Glycosyl hydrolase family protein		Glycosyl hydrolase family protein;(source:Araport11)
1104	1163	AT4G33330	Chr4	16059754	16063070	1.92239	2.06227	1.59921	5.58387	11.4086	15.8297	7.3893	34.6276	PGSIP3		Encodes a glucuronyltransferase responsible for the addition of GlcA residues onto xylan and for secondary wall deposition.	plant glycogenin-like starch initiation protein 3;(source:Araport11)
1105	1461	AT5G24560	Chr5	8402205	8403266	1.94631	1.94612	1.69112	5.58355	10.9626	10.8884	10.3315	32.1825	PP2-B12	phloem protein 2-B12		phloem protein 2-B12;(source:Araport11)
1106	996	AT1G33760	Chr1	12237878	12238598	1.74226	1.9823	1.85841	5.58297	8.12019	13.405	14.6557	36.1809	AT1G33760	Integrase-type DNA-binding superfamily protein	encodes a member of the DREB subfamily A-4 of ERF/AP2 transcription factor family. The protein contains one AP2 domain. There are 17 members in this subfamily including TINY.	Integrase-type DNA-binding superfamily protein;(source:Araport11)
1107	1304	AT3G20080	Chr3	7007869	7013694	1.66414	2.13677	1.78189	5.5828	6.59573	15.311	11.3462	33.2529	CYP705A15			cytochrome P450
1108	1695	AT3G43470	Chr3	15391568	15393281	1.94631	1.84021	1.7962	5.58272	10.9626	8.81687	10.9541	30.7336	AT3G43470	zinc ion binding;nucleic acid binding		zinc ion binding / nucleic acid binding protein;(source:Araport11)
1109	1670	AT5G19473	Chr5	6569194	6570873	1.63239	1.98583	1.96422	5.58244	5.28017	11.7122	13.8661	30.8585	AT5G19473			RPM1-interacting protein 4 (RIN4) family protein;(source:Araport11)
1110	1287	AT5G43530	Chr5	17489327	17494830	1.8466	1.9064	1.82919	5.58219	9.3817	10.0897	13.921	33.3924	AT5G43530	Helicase protein with RING/U-box domain		Helicase protein with RING/U-box domain-containing protein;(source:Araport11)
1111	720	AT1G78815	Chr1	29631743	29632745	2.11573	1.66595	1.80019	5.58187	18.3431	6.93751	14.1736	39.4542	LSH7	Protein of unknown function (DUF640)		LIGHT-DEPENDENT SHORT HYPOCOTYLS-like protein (DUF640);(source:Araport11)
1112	1216	AT2G40990	Chr2	17105097	17106773	1.54403	2.36131	1.67604	5.58138	4.17539	20.7918	9.07023	34.0374	AT2G40990	DHHC-type zinc finger family protein		DHHC-type zinc finger family protein;(source:Araport11)
1113	912	AT5G54560	Chr5	22161134	22162216	1.58534	2.37157	1.62444	5.58135	6.49981	22.6087	8.04784	37.1564	AT5G54560	Protein of unknown function (DUF295)		hypothetical protein (DUF295);(source:Araport11)
1114	963	AT1G30700	Chr1	10892570	10894572	1.8799	2.02015	1.68035	5.5804	13.2522	13.1215	10.1486	36.5223	AT1G30700	FAD-binding Berberine family protein		FAD-binding Berberine family protein;(source:Araport11)
1115	1578	AT3G19050	Chr3	6577724	6590188	1.67497	2.00238	1.9029	5.58025	6.57706	12.126	12.648	31.3511	POK2	phragmoplast orienting kinesin 2	PHRAGMOPLAST ORIENTING KINESIN 2 is one of the two Arabidopsis homologs isolated in yeast two-hybrid screen for interaction partners of maize gene TANGLED1 (TAN1). Based on sequence homology in their motor domains	POK1 and POK2 belong to the kinesin-12 class which also includes the well-characterized group of phragmoplast-associated kinesins AtPAKRPs. Both kinesins are composed of an N-terminal motor domain throughout the entire C terminus and putative cargo binding tail domains. The expression domains for POK2 constructs were broader than those for POK1; both are expressed in tissues enriched for dividing…
1116	1117	AT5G45210	Chr5	18295521	18298434	1.87462	2.01231	1.69281	5.57974	12.7643	12.2747	10.0411	35.0801	AT5G45210			Disease resistance protein (TIR-NBS-LRR class) family;(source:Araport11)
1117	1039	AT4G05470	Chr4	2763256	2765351	1.41762	2.11822	2.0433	5.57914	3.28318	14.6394	17.8126	35.7352	AT4G05470	RNI-like superfamily protein	Paternally expressed gene. Located on chromosome 4.	RNI-like superfamily protein;(source:Araport11)
1118	1017	AT1G63530	Chr1	23563315	23565555	1.64406	2.19742	1.73756	5.57904	6.95323	18.7835	10.207	35.9437	AT1G63530			hypothetical protein;(source:Araport11)
1119	1091	AT3G14480	Chr3	4862153	4862680	1.6975	2.34557	1.53594	5.57901	7.70754	20.8486	6.73814	35.2943	AT3G14480	glycine/proline-rich protein		glycine/proline-rich protein;(source:Araport11)
1120	1141	AT5G43540	Chr5	17496993	17497406	1.6535	1.88058	2.04479	5.57887	6.03412	10.5679	18.2533	34.8553	AT5G43540	C2H2 and C2HC zinc fingers superfamily protein		C2H2 and C2HC zinc fingers superfamily protein;(source:Araport11)
1121	1093	AT5G34908	Chr5	13225067	13225315	1.62077	2.34328	1.61446	5.57851	6.93379	20.2326	8.09648	35.2629	AT5G34908	Protein of unknown function (DUF784)	Encodes a ECA1 gametogenesis related family protein	inhibitor/lipid-transfer protein/seed storage 2S albumin superfamily protein
1122	734	AT3G44990	Chr3	16446975	16448764	1.83536	1.65001	2.09306	5.57843	11.0956	6.40934	21.7703	39.2752	XTH31	xyloglucan endo-transglycosylase-related 8	Encodes a xyloglucan endotransglycosylase/hydrolase. Protein sequence and phylogenetic analysis indicates that this enzyme resides in Group III-A of the XTH family	with high similarity to Tropaeolum majus (nasturtium) xyloglucanase 1 (TmNXG1).Enzyme kinetic analysis indicates predominant xyloglucan endo-hydrolase activity (EC 3.2.1.151) with only limited potential to act as a xyloglucan endo-transglycosylase (EC 2.4.1.207).
1123	1324	AT4G05632	Chr4	3001664	3002411	1.67153	1.96443	1.9414	5.57736	6.44561	12.4204	14.2213	33.0873	AT4G05632			hypothetical protein;(source:Araport11)
1124	1127	AT1G34540	Chr1	12637054	12638550	1.5801	2.07851	1.9183	5.57691	5.62361	13.7317	15.6291	34.9844	CYP94D1	cytochrome P450	family 94	subfamily D
1125	616	AT3G52080	Chr3	19315043	19317843	1.52699	2.49734	1.55258	5.57691	5.10764	28.4537	7.52384	41.0852	chx28	cation/hydrogen exchanger 28	encodes a cation:proton exchanger expressed in pollen	cation/hydrogen exchanger 28;(source:Araport11)
1126	258	AT2G35270	Chr2	14857021	14857878	1.61029	2.37755	1.58805	5.57589	9.08454	29.9356	11.1081	50.1282	GIK	Predicted AT-hook DNA-binding family protein	Direct target of AGAMOUS. Regulates patterning and differentiation of reproductive organs.	Putative AT-hook DNA-binding family protein;(source:Araport11)
1127	909	AT4G13600	Chr4	7911179	7912892	1.86247	1.94164	1.77119	5.5753	12.2117	12.2588	12.7075	37.178	AT4G13600	Carbohydrate-binding X8 domain superfamily protein		Carbohydrate-binding X8 domain superfamily protein;(source:Araport11)
1128	1362	AT3G61723	Chr3	22846405	22846925	1.81399	2.1266	1.63452	5.57511	9.57003	15.685	7.58188	32.8369	AT3G61723	PHD finger protein		PHD finger protein;(source:Araport11)
1129	1190	AT4G35160	Chr4	16730760	16732811	2.07617	1.70697	1.79183	5.57497	16.9087	7.68582	9.74739	34.3419	AT4G35160	O-methyltransferase family protein	Encodes a cytosolic N-acetylserotonin O-methyltransferase that can convert N-acetylserotonin to melatonin and serotonin to 5-methoxytryptamine in the process of melatonin synthesis. It does not have caffeic acid O- methyltransferase activity.	O-methyltransferase family protein;(source:Araport11)
1130	1902	AT5G27530	Chr5	9717503	9721097	1.85841	2.03879	1.67755	5.57475	9.19175	12.8492	7.34036	29.3813	AT5G27530	Pectin lyase-like superfamily protein	Member of pectin lyase gene family.	Pectin lyase-like superfamily protein;(source:Araport11)
1131	1532	AT4G11380	Chr4	6920489	6925969	1.85332	2.04075	1.68045	5.57452	9.90734	12.9661	8.79154	31.665	AT4G11380	Adaptin family protein		Adaptin family protein;(source:Araport11)
1132	372	AT4G12050	Chr4	7219824	7221328	1.59082	2.15592	1.82757	5.57431	7.76761	20.8055	17.674	46.2471	AT4G12050	Predicted AT-hook DNA-binding family protein		Putative AT-hook DNA-binding family protein;(source:Araport11)
1133	1507	AT1G31280	Chr1	11181711	11185344	1.6699	2.11322	1.79093	5.57405	6.25276	15.0045	10.5719	31.8292	AGO2	Argonaute family protein	Encodes Argonaute gene that binds viral siRNAs and is involved in antiviral defense response. Regulates innate immunity.Mutants have increased susceptibility to Potato virus X and tobacco rattle virus.	Argonaute family protein;(source:Araport11)
1134	805	AT4G35150	Chr4	16726948	16728531	1.62404	2.33636	1.61358	5.57398	7.21997	22.4802	8.82131	38.5215	AT4G35150	O-methyltransferase family protein		O-methyltransferase family protein;(source:Araport11)
1135	654	AT5G02640	Chr5	594179	594867	1.86638	1.66498	2.04198	5.57334	11.8493	6.39931	22.2831	40.5317	AT5G02640			hypothetical protein;(source:Araport11)
1136	1886	AT2G21890	Chr2	9331089	9332646	1.79563	1.97259	1.80496	5.57318	8.01053	11.435	10.0239	29.4694	CAD3	cinnamyl alcohol dehydrogenase homolog 3		cinnamyl alcohol dehydrogenase homolog 3;(source:Araport11)
1137	1445	AT1G36280	Chr1	13640508	13643126	1.61394	1.87992	2.07871	5.57257	5.3212	9.57167	17.3913	32.2842	AT1G36280	L-Aspartase-like family protein		L-Aspartase-like family protein;(source:Araport11)
1138	1584	AT1G62360	Chr1	23058582	23061722	1.80788	1.9064	1.85804	5.57232	9.97392	10.0897	11.2465	31.3101	STM	KNOX/ELK homeobox transcription factor	Class I knotted-like homeodomain protein that is required for shoot apical meristem (SAM) formation during embryogenesis and for SAM function throughout the lifetime of the plant. Functions by preventing incorporation of cells in the meristem center into differentiating organ primordia. It has also been shown to have a role in the specification of flower meristem identity.	KNOX/ELK homeobox transcription factor;(source:Araport11)
1139	1199	AT1G67260	Chr1	25167462	25169307	1.72363	2.05203	1.79625	5.57191	7.83231	13.1402	13.2257	34.1982	TCP1		Encodes protein with TCP (TB1	CYC
1140	1382	AT1G36756	Chr1	13917331	13917816	1.68754	1.94612	1.9372	5.57086	7.28532	10.8884	14.5643	32.738	AT1G36756			hypothetical protein;(source:Araport11)
1141	1572	AT3G22235	Chr3	7854419	7855814	1.61983	2.03879	1.91168	5.5703	5.09057	12.8492	13.4261	31.3659	AT3G22235			cysteine-rich TM module stress tolerance protein;(source:Araport11)
1142	799	AT5G02460	Chr5	539249	541112	1.85336	2.18486	1.53142	5.56964	12.7079	18.3431	7.5044	38.5554	AT5G02460	Dof-type zinc finger DNA-binding family protein	PEAR protein involved in the formation of a short-range concentration gradient that peaks at protophloem sieve elements	and activates gene expression that promotes radial growth. Locally promotes transcription of inhibitory HD-ZIP III genes
1143	664	AT3G55230	Chr3	20471791	20472889	2.04262	1.76276	1.76419	5.56957	17.5231	8.96784	13.8879	40.3788	AT3G55230	Disease resistance-responsive (dirigent-like protein) family protein		Disease resistance-responsive (dirigent-like protein) family protein;(source:Araport11)
1144	1147	AT5G62940	Chr5	25256919	25258681	2.00428	1.78578	1.77947	5.56953	14.983	8.00731	11.7927	34.783	HCA2	Dof-type zinc finger DNA-binding family protein	HCA2 induces the formation of interfascicular cambium and regulates vascular tissue development in the aerial parts of the plant. Evidence from both gain of function and dominant negative alleles. PEAR protein involved in the formation of a short-range concentration gradient that peaks at protophloem sieve elements	and activates gene expression that promotes radial growth. Locally promotes transcription of inhibitory HD-ZIP III genes
1145	1540	AT5G50115	Chr5	20379489	20381036	1.8388	1.68134	2.04916	5.5693	9.43739	6.07193	16.1268	31.6361	AT5G50115			molecular chaperone Hsp40/DnaJ family protein;(source:Araport11)
1146	644	AT4G32500	Chr4	15681017	15685310	1.9681	1.63983	1.96093	5.56886	15.4435	5.68365	19.5396	40.6668	KT5	K+ transporter 5	Encodes AKT5	a member of the Shaker family potassium ion (K+) channel. This family includes five groups based on phylogenetic analysis (FEBS Letters (2007) 581: 2357): I (inward rectifying channel): AKT1 (AT2G26650)
1147	1218	AT4G18320	Chr4	10124521	10125978	1.84241	2.11873	1.60764	5.56878	10.9828	14.8336	8.1958	34.0122	AT4G18320			hypothetical protein;(source:Araport11)
1148	926	AT5G22570	Chr5	7495539	7496784	1.61371	1.89748	2.05738	5.56857	5.9184	11.3017	19.7857	37.0058	WRKY38	WRKY DNA-binding protein 38	member of WRKY Transcription Factor; Group III	WRKY DNA-binding protein 38;(source:Araport11)
1149	1549	AT2G26950	Chr2	11500721	11502136	1.71109	1.91438	1.94298	5.56845	6.75676	11.4417	13.3244	31.5229	MYB104	myb domain protein 104	Member of the R2R3 factor gene family.	myb domain protein 104;(source:Araport11)
1150	1749	AT5G48000	Chr5	19444138	19447850	1.88353	2.04375	1.64099	5.56827	9.68287	13.1007	7.48825	30.2718	CYP708A2		Encodes a member of the CYP708A family of cytochrome P450 enzymes. THAH appears to add a hydroxyl group to the triterpene thalianol. thah1 mutants have an elevated accumulation of thalianol. thah1-1 mutants have longer roots than wild type plants. Thalian-diol and desaturated thalian-diol are lost from the root extracts of thah1-1 mutants. Overexpression of the sequence from At5g48000.1 rescues t…	cytochrome P450
1151	1462	AT3G21910	Chr3	7717372	7718405	1.89348	2.08421	1.58936	5.56705	10.4142	15.2886	6.47891	32.1817	AT3G21910	Domain of unknown function (DUF26)		cysteine-rich repeat secretory protein
1152	1714	AT5G45120	Chr5	18241003	18242478	1.98398	1.73179	1.85101	5.56678	11.7641	7.56662	11.2465	30.5772	AT5G45120	Eukaryotic aspartyl protease family protein		Eukaryotic aspartyl protease family protein;(source:Araport11)
1153	994	AT1G22420	Chr1	7916076	7917518	1.84751	2.08505	1.63408	5.56664	11.015	15.5704	9.61984	36.2052	AT1G22420	hydroxyproline-rich glycoprotein family protein		hydroxyproline-rich glycoprotein family protein;(source:Araport11)
1154	1116	AT2G19980	Chr2	8627699	8628220	1.87935	1.60543	2.08131	5.56609	9.81261	6.28372	18.988	35.0843	AT2G19980	CAP (Cysteine-rich secretory proteins	Antigen 5	and Pathogenesis-related 1 protein) superfamily protein
1155	1661	AT3G54570	Chr3	20197949	20199202	1.75081	1.8971	1.91796	5.56587	7.34063	10.2266	13.3412	30.9084	AT3G54570	Plant calmodulin-binding protein-related		Plant calmodulin-binding protein-like protein;(source:Araport11)
1156	1214	AT1G52130	Chr1	19400619	19402363	1.73285	1.61391	2.21904	5.5658	6.90166	6.09841	21.0527	34.0528	AT1G52130			Mannose-binding lectin superfamily protein;(source:Araport11)
1157	1239	AT3G62960	Chr3	23268710	23269324	1.89528	1.97084	1.69926	5.56538	10.4424	13.1285	10.1755	33.7464	AT3G62960	Thioredoxin superfamily protein	Encodes a member of the CC-type glutaredoxin (ROXY) family that has been shown to interact with the transcription factor TGA2.	Thioredoxin superfamily protein;(source:Araport11)
1158	1170	AT2G28270	Chr2	12053542	12054398	1.63496	2.383	1.54625	5.56421	6.81293	21.2997	6.47744	34.5901	AT2G28270	Cysteine/Histidine-rich C1 domain family protein		Cysteine/Histidine-rich C1 domain family protein;(source:Araport11)
1159	889	AT4G12470	Chr4	7401109	7401907	1.72995	1.67043	2.16375	5.56413	7.5457	6.95508	22.8963	37.3971	AZI1	azelaic acid induced 1	Encodes AZI1 (AZELAIC ACID INDUCED 1). Involved in the priming of salicylic acid induction and systemic immunity triggered by pathogen or azelaic acid. Targeting if AZI1 to chloroplasts is increased during SAR induction and that localization requires the PRR domain.It is involved in the uptake and movement of the azelaic acid signal. AZI1 uses a previously undescribed variant of the signal anchor…	followed by a proline rich region with features that are shared with bona fide chloroplastic transit peptides. flg22 MAMP treatment strongly induces AZI1/EARLI1 protein levels and increases their relative enrichment in the plastid fraction.
1160	1220	AT4G10520	Chr4	6499794	6502866	1.66053	2.06953	1.83346	5.56352	6.33401	15.3685	12.2652	33.9677	AT4G10520	Subtilase family protein		Subtilase family protein;(source:Araport11)
1161	1496	AT5G24130	Chr5	8162213	8164066	1.93571	1.80049	1.82727	5.56347	11.9741	8.08956	11.8404	31.9041	AT5G24130			polypyrimidine tract-binding-like protein;(source:Araport11)
1162	871	AT1G33860	Chr1	12294394	12295305	1.77469	1.813	1.97566	5.56335	9.93872	9.60309	18.1316	37.6734	AT1G33860			hypothetical protein;(source:Araport11)
1163	1419	AT1G72500	Chr1	27295336	27298556	2.09699	1.75569	1.71037	5.56305	14.3218	7.59452	10.5493	32.4656	AT1G72500			inter alpha-trypsin inhibitor
1164	1618	AT3G59710	Chr3	22054937	22057156	1.78307	1.90732	1.87223	5.56262	7.78301	10.4465	12.9126	31.1421	AT3G59710			NAD(P)-binding Rossmann-fold superfamily protein;(source:Araport11)
1165	1614	AT1G16650	Chr1	5687943	5691198	2.0883	2.02184	1.45212	5.56226	14.6853	12.9024	3.57699	31.1647	AT1G16650			S-adenosyl-L-methionine-dependent methyltransferases superfamily protein;(source:Araport11)
1166	1049	AT1G35860	Chr1	13332047	13334050	1.93551	1.81104	1.81539	5.56194	13.6363	8.41184	13.6039	35.652	TOC75-I	translocon outer membrane complex 75-I	TOC75 pseudogene due to a 5.4-kb gypsy/Ty3-related retrotransposon inserted at the 5' end of the gene	translocon outer membrane complex 75-I;(source:Araport11)
1167	1139	AT2G31260	Chr2	13322021	13327400	1.68513	1.79375	2.08271	5.56159	6.58661	8.3352	19.9638	34.8856	APG9	autophagy 9 (APG9)	Involved in autophagy	the process of vacuolar bulk degradation of cytoplasmic components. Mutant shows accelerated bolting and senescence.
1168	1715	AT4G07666	Chr4	4456702	4458842	1.95887	1.88058	1.72166	5.56111	11.227	10.5679	8.76534	30.5602	AT4G07666			hypothetical protein;(source:Araport11)
1169	1537	AT1G44940	Chr1	16994155	16995044	1.84722	2.04693	1.66664	5.56079	9.27029	13.8876	8.49259	31.6505	AT1G44940			hypothetical protein;(source:Araport11)
1170	1211	AT4G11340	Chr4	6894208	6899130	1.87097	1.54988	2.1395	5.56035	9.43568	4.64589	20.0101	34.0917	AT4G11340	Disease resistance protein (TIR-NBS-LRR class) family		Disease resistance protein (TIR-NBS-LRR class) family;(source:Araport11)
1171	1366	AT5G40820	Chr5	16342745	16353898	2.0145	1.87864	1.66693	5.56007	14.9502	10.7271	7.13276	32.8101	ATR		Encodes a Arabidopsis ortholog of the ATR protein kinase that is involved in a wide range of responses to DNA damage and plays a central role in cell-cycle regulation. Dominant loss of function alleles identified as suppressors of ALS also exhibit increased tolerance to aluminum. This may be due to the inhibition of terminal differentiation of the root apex upon exposure to Al.	Ataxia telangiectasia-mutated and RAD3-like protein;(source:Araport11)
1172	1102	AT4G16810	Chr4	9459870	9462253	1.95887	1.49117	2.10984	5.55988	11.227	3.78998	20.1539	35.1709	AT4G16810	VEFS-Box of polycomb protein		VEFS-Box of polycomb protein;(source:Araport11)
1173	1731	AT5G37150	Chr5	14701330	14704562	1.69517	2.01231	1.85225	5.55973	6.27193	12.2747	11.8927	30.4393	AT5G37150	P-loop containing nucleoside triphosphate hydrolases superfamily protein		P-loop containing nucleoside triphosphate hydrolases superfamily protein;(source:Araport11)
1174	1187	AT4G01950	Chr4	844409	846787	1.83137	1.94612	1.78179	5.55928	10.6714	10.8884	12.8374	34.3972	GPAT3		putative sn-glycerol-3-phosphate 2-O-acyltransferase	glycerol-3-phosphate acyltransferase 3;(source:Araport11)
1175	1758	AT3G25490	Chr3	9241725	9243485	1.77682	1.94612	1.83614	5.55908	8.49021	10.8884	10.861	30.2396	AT3G25490	Protein kinase family protein		Protein kinase family protein;(source:Araport11)
1176	1046	AT2G29860	Chr2	12737666	12738388	1.90144	1.86714	1.7903	5.55888	12.244	10.6109	12.8067	35.6616	AT2G29860	Galactose oxidase/kelch repeat superfamily protein		Galactose oxidase/kelch repeat superfamily protein;(source:Araport11)
1177	1668	AT5G49590	Chr5	20128736	20129554	2.01447	1.63297	1.91113	5.55857	12.8644	5.47518	12.527	30.8666	AT5G49590			hypothetical protein;(source:Araport11)
1178	1464	AT3G59740	Chr3	22066987	22069058	1.5576	2.04375	1.95716	5.55851	5.04327	13.1007	14.0279	32.1719	AT3G59740	Concanavalin A-like lectin protein kinase family protein		Concanavalin A-like lectin protein kinase family protein;(source:Araport11)
1179	1413	AT2G11851	Chr2	4785982	4790030	1.59914	2.27709	1.68216	5.55839	5.75109	18.5062	8.27653	32.5338	AT2G11851			hypothetical protein;(source:Araport11)
1180	1038	AT3G27700	Chr3	10257117	10261974	1.89994	1.88109	1.77725	5.55828	11.4302	12.0711	12.2423	35.7436	AT3G27700	zinc finger (CCCH-type) family protein / RNA recognition motif (RRM)-containing protein		zinc finger (CCCH-type) family protein / RNA recognition motif (RRM)-containing protein;(source:Araport11)
1181	1813	AT4G10160	Chr4	6336023	6337332	1.64495	2.06527	1.84743	5.55765	5.4723	13.4351	10.997	29.9044	AT4G10160	RING/U-box superfamily protein		RING/U-box superfamily protein;(source:Araport11)
1182	1111	AT4G24310	Chr4	12600893	12601675	1.98398	1.94346	1.63014	5.55758	14.5129	11.7122	8.88363	35.1087	AT4G24310	Protein of unknown function (DUF679)		transmembrane protein
1183	1632	AT4G25810	Chr4	13128643	13129884	2.02593	1.77695	1.75452	5.5574	13.919	8.15416	9.01397	31.0871	XTR6	xyloglucan endotransglycosylase 6	xyloglucan endotransglycosylase-related protein (XTR6)	xyloglucan endotransglycosylase 6;(source:Araport11)
1184	1014	AT5G07740	Chr5	2458577	2466813	1.84986	2.01776	1.68955	5.55717	11.6642	13.8699	10.4384	35.9725	AT5G07740			actin binding protein;(source:Araport11)
1185	639	AT4G32860	Chr4	15856611	15857359	1.73753	1.88108	1.93842	5.55703	10.3674	10.8368	19.5087	40.7129	AT4G32860			Avr9/Cf-9 rapidly elicited protein;(source:Araport11)
1186	949	AT3G28270	Chr3	10538105	10540024	1.95526	2.13933	1.46185	5.55644	14.1679	16.3671	6.2067	36.7417	AT3G28270	Protein of unknown function (DUF677)	AFL1 was first identified by immunoscreening an Arabidopsis expression library with antisera recognizing mammalian &#946;1-integrin. It is a peripheral membrane protein associated with endomembranes and plasmamembrane. Based on overexpression and knockdown phenotypes	AFL1 is postulated to function in regulation of growth and proline accumulation in response to drought. AFL1 protein co-localizes with clatharin coated vesicles and has been shown to interact with itself and several endomembrane associated proteins.
1187	1244	AT1G31690	Chr1	11343980	11347767	1.79971	1.82806	1.92829	5.55606	8.34503	9.79298	15.5748	33.7128	AT1G31690	Copper amine oxidase family protein		Copper amine oxidase family protein;(source:Araport11)
1188	1907	AT1G30974	Chr1	11046969	11047816	2.05932	1.94612	1.55014	5.55558	13.4437	10.8884	5.019	29.3511	AT1G30974	Plant thionin family protein	Encodes a Plant thionin family protein	Plant thionin family protein;(source:Araport11)
1189	972	AT1G22900	Chr1	8103659	8104505	1.57658	2.30676	1.67142	5.55476	6.32311	20.8976	9.20318	36.4239	AT1G22900	Disease resistance-responsive (dirigent-like protein) family protein		Disease resistance-responsive (dirigent-like protein) family protein;(source:Araport11)
1190	1667	AT5G13670	Chr5	4407077	4409011	1.8915	1.74753	1.91533	5.55436	10.898	7.16194	12.8106	30.8705	UMAMIT15	nodulin MtN21 /EamA-like transporter family protein	nodulin MtN21-like transporter family protein	nodulin MtN21 /EamA-like transporter family protein;(source:Araport11)
1191	931	AT3G22880	Chr3	8097687	8100820	2.23952	1.49356	1.821	5.55408	20.9479	3.43464	12.5467	36.9292	DMC1		Expression of the AtDMC1 is restricted to pollen mother cells in anthers and to megaspore mother cells in ovules. Similar to meiosis-specific yeast DMC gene.	DNA repair (Rad51) family protein;(source:Araport11)
1192	885	AT4G31250	Chr4	15178925	15181751	1.81922	1.89133	1.84342	5.55397	10.2833	12.0586	15.1111	37.453	AT4G31250	Leucine-rich repeat protein kinase family protein		Leucine-rich repeat protein kinase family protein;(source:Araport11)
1193	1247	AT1G27550	Chr1	9568813	9569330	1.50682	2.36976	1.67729	5.55387	3.52552	20.9408	9.22877	33.6951	AT1G27550	F-box family protein		F-box family protein;(source:Araport11)
1194	1502	AT2G18328	Chr2	7964393	7964909	2.06837	1.58108	1.90391	5.55336	14.1762	4.95704	12.7357	31.8689	RL4	RAD-like 4		RAD-like 4;(source:Araport11)
1195	1148	AT3G45150	Chr3	16531179	16531676	1.51629	1.99907	2.03775	5.55311	4.20165	11.9919	18.5835	34.7771	TCP16	TCP domain protein 16		TCP domain protein 16;(source:Araport11)
1196	1640	AT4G17785	Chr4	9881635	9883432	1.62193	2.10498	1.82619	5.5531	6.18965	14.3344	10.5057	31.0297	MYB39		Encodes a putative transcription factor (MYB39) involved in the regulation of suberin biosynthetic genes.	myb domain protein 39;(source:Araport11)
1197	1543	AT5G45200	Chr5	18283967	18290332	1.73916	2.11822	1.69526	5.55264	8.12105	14.6394	8.83168	31.5921	AT5G45200			Disease resistance protein (TIR-NBS-LRR class) family;(source:Araport11)
1198	1035	AT2G15610	Chr2	6806033	6806764	1.78605	2.04948	1.71677	5.5523	9.43938	15.0006	11.3208	35.7608	AT2G15610	Protein of unknown function (DUF1685)		hypothetical protein (DUF1685);(source:Araport11)
1199	1793	AT2G04060	Chr2	1342137	1345164	1.65041	2.17118	1.73064	5.55223	5.74572	15.8865	8.41557	30.0478	AT2G04060	glycosyl hydrolase family 35 protein		glycosyl hydrolase family 35 protein;(source:Araport11)
1200	1998	AT1G34910	Chr1	12804834	12805334	1.84586	2.03879	1.66693	5.55158	8.94861	12.8492	7.13276	28.9306	AT1G34910			hypothetical protein;(source:Araport11)
1201	930	AT1G21990	Chr1	7740530	7742106	1.60127	1.93721	2.01242	5.5509	5.81923	13.6004	17.5294	36.949	AT1G21990	F-box/RNI-like/FBD-like domains-containing protein		F-box/RNI-like/FBD-like domains-containing protein;(source:Araport11)
1202	1545	AT4G23720	Chr4	12358675	12359857	1.64461	2.15794	1.74795	5.5505	5.5095	15.5704	10.5104	31.5903	AT4G23720	Protein of unknown function (DUF1191)		transmembrane protein
1203	1019	AT1G63770	Chr1	23657506	23664677	1.71611	1.7678	2.0663	5.55021	7.10952	8.82744	20.0011	35.9381	AT1G63770			Peptidase M1 family protein;(source:Araport11)
1204	1788	AT4G18400	Chr4	10169866	10171257	1.87058	1.97259	1.70703	5.5502	9.8685	11.435	8.75566	30.0592	AT4G18400			hypothetical protein;(source:Araport11)
1205	1557	AT2G21410	Chr2	9162620	9168452	1.5776	1.89316	2.07806	5.54882	4.62835	9.82902	17.0368	31.4942	VHA-A2	vacuolar proton ATPase A2	Vacuolar proton ATPase subunit VHA-a isoform 2. Localized in the tonoplast. Required for efficient nutrient storage but not for sodium accumulation.	vacuolar proton ATPase A2;(source:Araport11)
1206	1759	AT2G23400	Chr2	9963978	9965229	1.85671	2.01231	1.67872	5.54774	9.4711	12.2747	8.48749	30.2333	AT2G23400			Undecaprenyl pyrophosphate synthetase family protein;(source:Araport11)
1207	1628	AT5G17080	Chr5	5619594	5620949	2.00284	1.97259	1.57158	5.54701	13.1268	11.435	6.54169	31.1035	AT5G17080	Cysteine proteinases superfamily protein		Cysteine proteinases superfamily protein;(source:Araport11)
1208	1134	AT1G47530	Chr1	17451680	17454421	1.80891	1.63741	2.10046	5.54678	9.03744	6.03082	19.8517	34.92	AT1G47530			MATE efflux family protein;(source:Araport11)
1209	1964	AT3G30210	Chr3	11838363	11840502	1.9212	1.80049	1.8249	5.54659	10.4424	8.08956	10.5434	29.0754	MYB121	myb domain protein 121	Encodes a putative transcription factor	member of the R2R3 factor gene family (MYB121).
1210	1161	AT1G27750	Chr1	9657385	9661958	2.17872	1.69357	1.67428	5.54657	18.7263	6.93296	8.99068	34.6499	AT1G27750	nucleic acid binding		nucleic acid binding protein;(source:Araport11)
1211	950	AT5G07770	Chr5	2474642	2479402	1.92336	1.91577	1.70732	5.54645	14.4256	11.8833	10.3899	36.6988	AT5G07770			Actin-binding FH2 protein;(source:Araport11)
1212	1771	AT4G08260	Chr4	5200847	5201865	1.85051	1.84021	1.85495	5.54567	9.68215	8.81687	11.631	30.13	AT4G08260	Protein phosphatase 2C family protein		Protein phosphatase 2C family protein;(source:Araport11)
1213	389	AT4G12510	Chr4	7417236	7417803	1.47624	1.87364	2.19566	5.54554	4.76159	13.1616	27.7199	45.6431	AT4G12510	Bifunctional inhibitor/lipid-transfer protein/seed storage 2S albumin superfamily protein	Encodes a member of the AZI family of lipid transfer proteins.	Bifunctional inhibitor/lipid-transfer protein/seed storage 2S albumin superfamily protein;(source:Araport11)
1214	1452	AT5G38720	Chr5	15508244	15510559	2.13806	1.72574	1.68165	5.54545	15.5473	6.83245	9.85791	32.2377	AT5G38720		RRP7 shares limited sequence similarity to human and yeast RRP7. In Arabidopsis RRP7 functions in 18S ribosomal RNA maturation.	ribosomal RNA-processing 7 protein;(source:Araport11)
1215	1416	AT5G49630	Chr5	20142470	20146498	1.76015	1.84582	1.93907	5.54504	9.0625	9.70261	13.7506	32.5157	AAP6	amino acid permease 6	Is a high affinity amino acid transporter capable of transporting aspartate and tryptophan. May be involved in the amino acid uptake from xylem.	amino acid permease 6;(source:Araport11)
1216	677	AT3G02670	Chr3	573780	574626	1.68155	1.99516	1.86771	5.54442	9.03988	14.1678	16.9899	40.1976	AT3G02670			Glycine-rich protein family;(source:Araport11)
1217	1499	AT3G25790	Chr3	9413127	9415003	1.61394	2.23653	1.69354	5.54401	5.3212	18.0042	8.56746	31.8929	AT3G25790		Encodes a nuclear localized member of the GARP family of transcription factors. Along with AtNIGT1/HRS1 it is involved in nitrate and phosphate signaling in the root. Transcriptional repressors that functions with other NIGT genes as an important hub in the nutrient signaling network associated with the acquisition and use of nitrogen and phosphorus.	myb-like transcription factor family protein;(source:Araport11)
1218	897	AT1G03880	Chr1	985751	988146	1.62896	2.23218	1.68215	5.54329	6.75704	19.9619	10.5968	37.3157	CRU2	cruciferin 2	Protein is tyrosine-phosphorylated and its phosphorylation state is modulated in response to ABA in Arabidopsis thaliana seeds.	cruciferin 2;(source:Araport11)
1219	584	AT5G52050	Chr5	21138862	21140643	1.78753	2.03641	1.71912	5.54306	10.3899	18.5135	12.7529	41.6563	AT5G52050	MATE efflux family protein		MATE efflux family protein;(source:Araport11)
1220	1086	AT2G27140	Chr2	11598379	11599322	1.42611	2.26825	1.84835	5.54271	3.19898	18.7814	13.3664	35.3468	AT2G27140	HSP20-like chaperones superfamily protein		HSP20-like chaperones superfamily protein;(source:Araport11)
1221	1890	AT3G55970	Chr3	20766735	20769324	1.94631	1.93288	1.66315	5.54234	10.9626	10.6192	7.86197	29.4438	JRG21		One of 4 paralogs encoding a 2-oxoglutarate/Fe(II)-dependent oxygenases that hydroxylates JA to 12-OH-JA.	jasmonate-regulated gene 21;(source:Araport11)
1222	1080	AT5G07190	Chr5	2237507	2238671	1.63292	2.1392	1.77019	5.54231	7.40886	15.627	12.3577	35.3936	ATS3	seed gene 3	Gene is expressed preferentially in the embryo and encodes a unique protein of unknown function.	embryo-specific protein 3;(source:Araport11)
1223	1489	AT4G36080	Chr4	17059824	17078007	1.81305	1.84232	1.88643	5.5418	9.83749	9.46574	12.6694	31.9726	AT4G36080	phosphotransferases	alcohol group as acceptor;binding;inositol or phosphatidylinositol kinases	Component of the SPT module of the SAGA complex.
1224	737	AT4G37990	Chr4	17855876	17857639	1.72141	1.86454	1.95544	5.54139	9.27888	11.3276	18.6619	39.2684	ELI3-2	elicitor-activated gene 3-2	Encodes an aromatic alcohol:NADP+ oxidoreductase whose mRNA levels are increased in response to treatment with a variety of phytopathogenic bacteria. Though similar to mannitol dehydrogenases	this enzyme does not have mannitol dehydrogenase activity.
1225	1009	AT3G42786	Chr3	14876476	14877255	1.60731	2.03023	1.90376	5.5413	5.71787	13.8455	16.4526	36.016	AT3G42786			hypothetical protein;(source:Araport11)
1226	945	AT4G29200	Chr4	14398054	14400198	1.73931	2.09823	1.70326	5.5408	8.3696	16.4215	11.9747	36.7658	AT4G29200	Beta-galactosidase related protein	Over-expressed by salt stress.	Beta-galactosidase related protein;(source:Araport11)
1227	1460	AT3G52302	Chr3	19398656	19398754	1.88424	1.98243	1.67344	5.54011	10.0774	12.6441	9.46622	32.1877	None	None	None	None
1228	1288	AT2G41690	Chr2	17381723	17382577	1.66365	2.3207	1.55558	5.53993	6.37789	20.4992	6.5097	33.3868	HSFB3	heat shock transcription factor B3	member of Heat Stress Transcription Factor (Hsf) family	heat shock transcription factor B3;(source:Araport11)
1229	874	AT5G47290	Chr5	19197040	19197431	1.57967	1.99792	1.96219	5.53978	6.30386	13.5202	17.8041	37.6282	AT5G47290	myb family transcription factor		myb family transcription factor;(source:Araport11)
1230	1055	AT3G32200	Chr3	13171081	13171527	1.46596	1.9064	2.16736	5.53972	3.96677	10.0897	21.5638	35.6203	AT3G32200			myosin heavy chain-like protein;(source:Araport11)
1231	1473	AT5G37170	Chr5	14712811	14714303	1.65708	2.15794	1.7247	5.53972	6.53487	15.5704	10.0085	32.1138	AT5G37170			O-methyltransferase family protein;(source:Araport11)
1232	1285	AT4G26280	Chr4	13304721	13305722	1.55715	2.02555	1.9566	5.5393	4.809	12.5607	16.0603	33.43	AT4G26280	P-loop containing nucleoside triphosphate hydrolases superfamily protein		P-loop containing nucleoside triphosphate hydrolases superfamily protein;(source:Araport11)
1233	923	AT1G30650	Chr1	10868303	10871297	1.48066	2.23641	1.8222	5.53927	3.95336	20.4602	12.6321	37.0457	WRKY14	WRKY DNA-binding protein 14	member of WRKY Transcription Factor; Group II-e	WRKY DNA-binding protein 14;(source:Araport11)
1234	1160	AT4G12920	Chr4	7568286	7569455	1.66841	1.95936	1.91104	5.53881	8.19367	11.1601	15.3278	34.6816	UND	Eukaryotic aspartyl protease family protein		Eukaryotic aspartyl protease family protein;(source:Araport11)
1235	1769	AT2G09838	Chr2	3703304	3703492	1.99185	1.94612	1.60048	5.53845	13.2357	10.8884	6.01606	30.1402	AT2G09838			transmembrane protein;(source:Araport11)
1236	719	AT3G62170	Chr3	23016223	23018509	1.42947	2.14615	1.96248	5.5381	3.92721	16.853	18.6962	39.4764	VGDH2	VANGUARD 1 homolog 2		VANGUARD-like protein;(source:Araport11)
1237	1577	AT2G04050	Chr2	1337386	1339270	1.6401	1.98583	1.91168	5.53761	6.21515	11.7122	13.4261	31.3535	AT2G04050	MATE efflux family protein		MATE efflux family protein;(source:Araport11)
1238	1518	AT1G55430	Chr1	20697649	20699622	1.74085	2.11104	1.68533	5.53722	7.6018	14.5289	9.65918	31.7899	AT1G55430	Cysteine/Histidine-rich C1 domain family protein		Cysteine/Histidine-rich C1 domain family protein;(source:Araport11)
1239	866	AT1G68725	Chr1	25809298	25810130	1.60479	2.52763	1.40446	5.53688	7.08186	26.3157	4.3401	37.7377	AGP19	arabinogalactan protein 19	AGP19 is a lysine-rich arabinogalactan-protein (AGP) and part of a multi-gene family of glycoproteins with approx. 50 members. It falls into one subclass with AGP17 and AGP18	other lysine-rich AGPs. It is expressed in young leaves
1240	1479	AT2G40470	Chr2	16902304	16903652	1.74287	2.18224	1.61131	5.53642	7.83048	16.9392	7.30109	32.0708	LBD15		LOB-domain containing protein. Involved in regulation of xylem differentiation- acts as a regulator of VND7 which is a master regulator of xylem cell differentiation.	LOB domain-containing protein 15;(source:Araport11)
1241	1371	AT2G16018	Chr2	6972222	6973705	1.56794	2.22413	1.74373	5.5358	5.08422	17.1739	10.5311	32.7892	AT2G16018			hypothetical protein;(source:Araport11)
1242	1011	AT5G04640	Chr5	1332825	1333793	2.40993	1.54982	1.57589	5.53564	24.9126	4.64533	6.43904	35.997	AGL99	AGAMOUS-like 99		AGAMOUS-like 99;(source:Araport11)
1243	1856	AT3G47090	Chr3	17341512	17344645	2.02178	1.858	1.65551	5.53529	12.672	9.70137	7.26124	29.6346	AT3G47090	Leucine-rich repeat protein kinase family protein		Leucine-rich repeat protein kinase family protein;(source:Araport11)
1244	1693	AT4G10700	Chr4	6597863	6598658	1.67468	2.31681	1.54371	5.5352	6.14172	19.5339	5.06283	30.7385	AT4G10700			F-box/kelch-repeat protein;(source:Araport11)
1245	1637	AT3G24340	Chr3	8832085	8835722	2.09887	1.89806	1.53772	5.53465	14.7829	10.5798	5.6856	31.0483	CHR40	chromatin remodeling 40	Involved in gene silencing. Locus-specific regulator of 24nt-siRNA expression	works together with CLSY1-3 as the master regulators of essentially all Pol-IV-dependent 24nt-siRNAs.
1246	1870	AT4G13700	Chr4	7957072	7958919	1.69031	2.03879	1.80496	5.53406	6.69949	12.8492	10.0239	29.5726	PAP23			purple acid phosphatase 23;(source:Araport11)
1247	1118	AT3G58570	Chr3	21656504	21660532	1.58588	1.77181	2.17635	5.53404	5.35463	7.64526	22.0553	35.0552	AT3G58570	P-loop containing nucleoside triphosphate hydrolases superfamily protein		P-loop containing nucleoside triphosphate hydrolases superfamily protein;(source:Araport11)
1248	1095	AT3G21230	Chr3	7448040	7452000	1.80741	2.08133	1.64515	5.53389	10.926	14.4684	9.8643	35.2587	4CL5		The gene encodes a 4-coumarate coenzyme A ligase being able to use sinapate as substrate. The catalytic efficiency was in the following (descending) order: p-coumaric acid	caffeic acid
1249	1335	AT3G50160	Chr3	18598429	18601009	1.86801	2.02607	1.63915	5.53323	12.8212	12.8189	7.37277	33.0129	AT3G50160	Plant protein of unknown function (DUF247)		transmembrane protein
1250	1120	AT3G03670	Chr3	901841	903411	1.55211	1.99475	1.98628	5.53314	5.70218	13.234	16.1088	35.045	AT3G03670	Peroxidase superfamily protein		Peroxidase superfamily protein;(source:Araport11)
1251	1054	AT1G50650	Chr1	18763773	18764297	2.18551	1.68858	1.65897	5.53306	18.1893	7.82936	9.60747	35.6261	AT1G50650	Stigma-specific Stig1 family protein	KRS is a member of the STIG1 family of peptides. Its expression in embryos appears to be dependent upon ZOU.Loss of function results in a reduction of &#945;-JIM12 labelled 'sheath' around the developing embryo.	Stigma-specific Stig1 family protein;(source:Araport11)
1252	1805	AT3G21960	Chr3	7737156	7739542	1.90459	2.18442	1.44397	5.53298	10.3912	16.2043	3.38062	29.9761	AT3G21960	Receptor-like protein kinase-related family protein		Receptor-like protein kinase-related family protein;(source:Araport11)
1253	1449	AT5G04120	Chr5	1120003	1121775	1.57705	1.91711	2.03854	5.5327	4.86215	11.56	15.8369	32.2591	AT5G04120	Phosphoglycerate mutase family protein	Encodes a cofactor-dependent phosphoglycerate mutase (dPGM) - like protein with phosphoserine phosphatase activity that may be responsible for serine anabolism.	Phosphoglycerate mutase family protein;(source:Araport11)
1254	739	AT3G50190	Chr3	18609114	18611169	1.62745	2.56647	1.33828	5.5322	7.35351	28.877	3.00868	39.2392	AT3G50190			transmembrane protein
1255	1412	AT3G31400	Chr3	12768984	12769481	1.5405	2.02555	1.96597	5.53202	4.59559	12.5607	15.3777	32.534	None	None	None	None
1256	1725	AT1G61290	Chr1	22605009	22606216	1.82817	2.07851	1.62506	5.53174	9.27689	13.7317	7.46012	30.4687	SYP124		member of SYP12 Gene Family	syntaxin of plants 124;(source:Araport11)
1257	1409	AT2G32660	Chr2	13853758	13856112	1.72834	1.92062	1.88276	5.53172	7.47204	11.8256	13.2548	32.5524	RLP22			receptor like protein 22;(source:Araport11)
1258	1535	AT2G32370	Chr2	13740878	13746286	1.69116	2.20937	1.63082	5.53135	6.27058	17.2195	8.16976	31.6598	HDG3	homeodomain GLABROUS 3	Encodes a homeobox-leucine zipper family protein belonging to the HD-ZIP IV family. Together with ATML1 and PDF2	it is involved in cotyledon development.
1259	1466	AT4G33450	Chr4	16095392	16096610	1.70375	2.05203	1.77543	5.53121	7.48462	13.1402	11.544	32.1688	MYB69	myb domain protein 69	Member of the R2R3 factor gene family.	myb domain protein 69;(source:Araport11)
1260	1602	AT1G69080	Chr1	25971915	25973271	2.21458	1.79645	1.51945	5.53048	17.2739	9.00567	4.94098	31.2205	AT1G69080	Adenine nucleotide alpha hydrolases-like superfamily protein		Adenine nucleotide alpha hydrolases-like superfamily protein;(source:Araport11)
1261	1027	AT1G47620	Chr1	17507942	17509702	1.77032	1.75754	2.00261	5.53047	9.28446	8.93518	17.6184	35.838	CYP96A8	cytochrome P450	family 96	subfamily A
1262	1240	AT4G00120	Chr4	41665	43197	1.57016	2.00522	1.95496	5.53034	4.84346	13.9659	14.9307	33.7401	IND	basic helix-loop-helix (bHLH) DNA-binding superfamily protein		basic helix-loop-helix (bHLH) DNA-binding superfamily protein;(source:Araport11)
1263	1826	AT3G42140	Chr3	14302060	14303018	2.12211	1.65486	1.75303	5.53	14.9165	5.65804	9.25124	29.8258	AT3G42140	zinc ion binding;nucleic acid binding		zinc ion binding / nucleic acid binding protein;(source:Araport11)
1264	1144	AT5G58820	Chr5	23751956	23754773	1.70209	2.13382	1.69399	5.5299	7.41216	16.5369	10.8607	34.8098	AT5G58820	Subtilisin-like serine endopeptidase family protein		Subtilisin-like serine endopeptidase family protein;(source:Araport11)
1265	1662	AT4G16310	Chr4	9218636	9225264	1.95579	1.7853	1.7888	5.52989	11.5348	8.22128	11.1493	30.9054	LDL3		FAD-dependent lysine-specific histone demethylase involved in the control of flowering time.	LSD1-like 3;(source:Araport11)
1266	1541	AT1G26970	Chr1	9359682	9361833	1.70892	2.2165	1.60385	5.52927	7.18987	17.843	6.59818	31.631	AT1G26970			Protein kinase superfamily protein;(source:Araport11)
1267	1101	AT2G45400	Chr2	18703829	18706266	1.9612	1.76122	1.80636	5.52878	13.2721	8.30882	13.6288	35.2097	BEN1		involved in the regulation of brassinosteroid metabolic pathway	NAD(P)-binding Rossmann-fold superfamily protein;(source:Araport11)
1268	1645	AT4G12460	Chr4	7391277	7396509	1.60728	2.25536	1.66614	5.52878	4.90457	18.4463	7.64944	31.0003	ORP2B			OSBP(oxysterol binding protein)-related protein 2B;(source:Araport11)
1269	813	AT1G11580	Chr1	3888690	3890811	1.63061	1.82728	2.07069	5.52858	7.17415	11.7494	19.512	38.4355	PMEPCRA			methylesterase PCR A;(source:Araport11)
1270	1660	AT5G56400	Chr5	22846069	22847615	1.93575	2.08713	1.5055	5.52838	10.9421	15.5213	4.45075	30.9141	AT5G56400	FBD	F-box	Skp2-like and Leucine Rich Repeat domains containing protein
1271	1110	AT5G60660	Chr5	24375457	24376989	1.5576	2.13146	1.83875	5.52781	5.04327	14.9476	15.1199	35.1108	PIP2;4	plasma membrane intrinsic protein 2;4	A member of the plasma membrane intrinsic protein subfamily PIP2.When expressed in yeast cells can conduct hydrogen peroxide into those cells. Mutants exhibit longer root hairs.	plasma membrane intrinsic protein 2;(source:Araport11)
1272	1404	AT1G60980	Chr1	22452573	22454140	2.29395	1.64162	1.59195	5.52752	20.8101	5.45589	6.33341	32.5994	GA20OX4	gibberellin 20-oxidase 4		gibberellin 20-oxidase 4;(source:Araport11)
1273	1252	AT3G24516	Chr3	8937588	8937776	1.76153	2.30357	1.46202	5.52712	9.86166	19.1882	4.61399	33.6638	AT3G24516			hypothetical protein;(source:Araport11)
1274	784	AT1G66570	Chr1	24835251	24837322	1.91166	1.81971	1.79544	5.52681	14.9844	10.2482	13.4913	38.7239	SUC7	sucrose-proton symporter 7		sucrose-proton symporter 7;(source:Araport11)
1275	1071	AT1G79250	Chr1	29810134	29812526	1.73945	1.91468	1.87203	5.52616	8.62028	11.3868	15.423	35.4301	AGC1.7			AGC kinase 1.7;(source:Araport11)
1276	1871	AT1G51900	Chr1	19279884	19282895	1.80609	2.05203	1.66772	5.52584	8.88347	13.1402	7.54496	29.5686	AT1G51900	Regulator of Vps4 activity in the MVB pathway protein		Regulator of Vps4 activity in the MVB pathway protein;(source:Araport11)
1277	1312	AT1G33440	Chr1	12127389	12130407	1.68727	2.07851	1.75966	5.52544	7.5034	13.7317	11.9654	33.2005	AT1G33440	Major facilitator superfamily protein		Major facilitator superfamily protein;(source:Araport11)
1278	993	AT4G29230	Chr4	14410338	14414956	1.6575	2.39133	1.47649	5.52532	5.66827	24.1851	6.35305	36.2064	NAC075		NAC domain protein involved in negative regulation of flowering.	NAC domain containing protein 75;(source:Araport11)
1279	1563	AT2G10602	Chr2	4134895	4135888	1.6716	1.94612	1.9075	5.52522	6.8744	10.8884	13.6843	31.4471	AT2G10602			hypothetical protein;(source:Araport11)
1280	1384	AT2G33720	Chr2	14263732	14265202	1.90968	1.59278	2.0227	5.52516	10.997	4.84714	16.8834	32.7275	AT2G33720	AP2/B3-like transcriptional factor family protein		AP2/B3-like transcriptional factor family protein;(source:Araport11)
1281	1708	AT2G14920	Chr2	6418199	6419236	1.72834	2.14191	1.65415	5.5244	7.47204	15.7701	7.36622	30.6084	ST4A	sulfotransferase 4A	Encodes a brassinosteroid sulfotransferase that may be involved in brassinosteroid inactivation. In vitro experiements show that this enzyme can act on a broad group of naturally occurring brassinosteroids	including the 24-epimers and (22R
1282	742	AT2G18140	Chr2	7887584	7888878	1.6283	1.6675	2.22857	5.52437	6.24426	6.26162	26.7259	39.2318	AT2G18140	Peroxidase superfamily protein		Peroxidase superfamily protein;(source:Araport11)
1283	714	AT4G29600	Chr4	14515578	14516501	1.52577	2.31576	1.68277	5.5243	4.88692	22.9541	11.7088	39.5498	AT4G29600	Cytidine/deoxycytidylate deaminase family protein		Cytidine/deoxycytidylate deaminase family protein;(source:Araport11)
1284	921	AT5G44550	Chr5	17941875	17943213	1.84894	1.93001	1.74529	5.52424	12.2538	11.9912	12.8393	37.0843	AT5G44550	Uncharacterised protein family (UPF0497)		Uncharacterized protein family (UPF0497);(source:Araport11)
1285	554	AT5G47750	Chr5	19339703	19342361	1.80133	1.79235	1.93047	5.52415	13.7876	9.89453	18.3721	42.0542	D6PKL2	D6 protein kinase like 2	D6PK family kinase involved in pulse-induced phototropism and continuous light-induced hypocotyl phototropism	minor contribution to time-dependent phototropism.
1286	1665	AT1G49040	Chr1	18139234	18148981	1.65708	2.09562	1.77142	5.52412	6.53487	14.4476	9.88891	30.8714	SCD1		Encodes soluble protein containing N-terminal DENN domain and eight C-terminal WD-40 repeats. Involved in cytokinesis of guard mother cells and leaf epidermal cells. The overall growth and development of mutant plants is severely affected	they are smaller than wt
1287	1075	AT5G29807	Chr5	11306898	11307152	1.6991	2.47392	1.35103	5.52405	7.77993	24.6105	3.01602	35.4064	None	None	None	None
1288	704	AT3G46890	Chr3	17266341	17267128	1.50018	2.19697	1.82594	5.52309	4.9686	21.1373	13.6674	39.7733	AT3G46890			maternal effect embryo arrest protein;(source:Araport11)
1289	1129	AT1G30080	Chr1	10550947	10553215	1.8352	1.6852	2.00228	5.52268	10.3849	7.49595	17.0677	34.9485	AT1G30080			Glycosyl hydrolase superfamily protein;(source:Araport11)
1290	1589	AT5G63595	Chr5	25459087	25460436	1.51916	2.07851	1.92453	5.5222	4.00988	13.7317	13.5393	31.2809	FLS4	flavonol synthase 4		flavonol synthase 4;(source:Araport11)
1291	1231	AT1G34070	Chr1	12402283	12403209	1.93486	1.98583	1.6015	5.52219	13.9034	11.7122	8.18998	33.8056	AT1G34070			Copia-like polyprotein/retrotransposon;(source:Araport11)
1292	1260	AT5G24350	Chr5	8301105	8310895	1.50038	2.04948	1.97215	5.52201	4.09206	15.0006	14.5383	33.631	AT5G24350		Member of MAG2 complex on the ER that is responsible for efficient transport of seed storage proteins	functions in protein transport between the ER and Golgi apparatus
1293	331	AT1G12940	Chr1	4416405	4418590	1.89557	1.58482	2.04138	5.52177	15.6835	7.14524	24.4851	47.3138	NRT2.5	nitrate transporter2.5	member of High affinity nitrate transporter family	nitrate transporter2.5;(source:Araport11)
1294	1124	AT4G19920	Chr4	10797217	10798388	1.8601	2.04789	1.61284	5.52083	10.5644	14.8958	9.54547	35.0057	AT4G19920	Toll-Interleukin-Resistance (TIR) domain family protein		Toll-Interleukin-Resistance (TIR) domain family protein;(source:Araport11)
1295	1078	AT2G25770	Chr2	10992808	10993652	1.43457	2.16701	1.91889	5.52047	3.25057	17.3362	14.8117	35.3985	AT2G25770	Polyketide cyclase/dehydrase and lipid transport superfamily protein		Polyketide cyclase/dehydrase and lipid transport superfamily protein;(source:Araport11)
1296	1486	AT4G01830	Chr4	785683	790447	1.89222	2.26385	1.36436	5.52043	10.7131	18.1694	3.09781	31.9803	ABCB5			P-glycoprotein 5;(source:Araport11)
1297	1558	AT1G27660	Chr1	9621570	9626004	1.77676	1.69748	2.0461	5.52034	8.01334	7.39834	16.0688	31.4805	AT1G27660	basic helix-loop-helix (bHLH) DNA-binding superfamily protein		basic helix-loop-helix (bHLH) DNA-binding superfamily protein;(source:Araport11)
1298	1741	AT1G24577	Chr1	8712478	8713032	1.75378	1.76272	2.00369	5.52019	7.68843	7.74032	14.9223	30.3511	AT1G24577			hypothetical protein;(source:Araport11)
1299	1613	AT3G05680	Chr3	1660523	1672522	1.69289	1.87297	1.9536	5.51946	7.32365	10.251	13.5948	31.1694	EMB2016	embryo defective 2016	Encodes a splicing/methylation factor that is a homologue to the mammalian VIRILIZER	is member of a core set of mRNA m6A writer proteins and is required for N6-adenosine methylation of mRNA. Analysis of transcriptional profiles of the vir-1 mutant suggests that VIR is likely involved in regulation of gene expression
1300	1295	AT2G23170	Chr2	9863855	9866562	1.86818	1.87557	1.77543	5.51918	10.4484	11.3267	11.544	33.3191	GH3.3	Auxin-responsive GH3 family protein	encodes an IAA-amido synthase that conjugates Asp and other amino acids to auxin in vitro.	Auxin-responsive GH3 family protein;(source:Araport11)
1301	895	AT1G04445	Chr1	1207344	1207862	1.77689	2.05536	1.68663	5.51888	9.28867	17.0287	11.0183	37.3357	AT1G04445			C2H2-like zinc finger protein;(source:Araport11)
1302	1164	AT2G33775	Chr2	14288425	14289225	1.55995	2.31303	1.64588	5.51886	5.10362	19.4745	10.0478	34.6259	RALFL19	ralf-like 19	Member of a diversely expressed predicted peptide family showing sequence similarity to tobacco Rapid Alkalinization Factor (RALF)	and is believed to play an essential role in the physiology of Arabidopsis. Consists of a single exon and is characterized by a conserved C-terminal motif and N-terminal signal peptide.
1303	1894	AT2G20320	Chr2	8766739	8772591	1.63305	2.13146	1.754	5.51851	5.40931	14.9476	9.058	29.4149	AT2G20320			DENN (AEX-3) domain-containing protein;(source:Araport11)
1304	1794	AT3G60920	Chr3	22503328	22513031	1.80973	1.97259	1.73599	5.51831	8.48664	11.435	10.125	30.0466	AT3G60920			beige/BEACH domain protein;(source:Araport11)
1305	1246	AT2G38540	Chr2	16130350	16131174	1.72524	1.98815	1.80476	5.51815	8.19562	13.354	12.1515	33.7011	LP1	lipid transfer protein 1	Non-specific lipid transfer protein. Binds calmodulin in a Ca2+-independent manner. Localized to the cell wall. Specifically expressed in L1 epidermal layer. Predicted to be a member of PR-14 pathogenesis-related protein family with the following members: At2g38540/LTP1	At2g38530/LTP2
1306	1873	AT4G07965	Chr4	4808635	4809352	1.85775	1.95204	1.70689	5.51668	9.67239	11.1321	8.75333	29.5578	AT4G07965			hypothetical protein;(source:Araport11)
1307	1567	AT3G52020	Chr3	19299309	19301076	1.92186	1.81858	1.77606	5.5165	11.331	9.16555	10.9013	31.3978	scpl39	serine carboxypeptidase-like 39		serine carboxypeptidase-like 39;(source:Araport11)
1308	1772	AT1G72270	Chr1	27199733	27211161	1.9752	1.80252	1.73863	5.51635	11.7718	9.04347	9.31154	30.1268	AT1G72270		Encodes IDAP1. Acts together with IDAP2 and IDM1 to regulate active DNA demethylation.	nucleolar pre-ribosomal-associated protein;(source:Araport11)
1309	1630	AT1G36095	Chr1	13491370	13492725	1.77052	1.84021	1.90514	5.51587	7.55781	8.81687	14.7199	31.0946	AT1G36095	DNA binding		DNA binding protein;(source:Araport11)
1310	872	AT1G20860	Chr1	7254007	7258677	1.74863	1.81716	1.95007	5.51586	8.76871	10.1413	18.7421	37.6521	PHT1;8		Encodes Pht1;8	a member of the Pht1 family of phosphate transporters which include: Pht1;1/At5g43350
1311	861	AT2G40560	Chr2	16938705	16939616	1.74529	1.8921	1.87809	5.51548	9.56736	11.6812	16.5464	37.795	AT2G40560	Protein kinase superfamily protein		Protein kinase superfamily protein;(source:Araport11)
1312	870	AT1G12110	Chr1	4105233	4109545	1.73011	1.66341	2.12192	5.51544	8.56196	6.905	22.2296	37.6966	NRT1.1	nitrate transporter 1.1	Encodes NRT1.1 (CHL1)	a dual-affinity nitrate transporter. The protein is expressed in guard cells and function in stomatal opening. Mutants have less transpiration and are more tolerant to drought. Expressed in lateral roots. Involved in nitrate signaling which enables the plant root system to detect and exploit nitrate-rich soil patches. Comparing to the wild type
1313	867	AT5G09730	Chr5	3015247	3018262	1.95071	1.81993	1.74435	5.51499	15.2174	9.48394	13.026	37.7273	BXL3	beta-xylosidase 3	Encodes a protein similar to a beta-xylosidase located in the extracellular matrix. It is able to degrade terminal arabinosyl residues and likely participates in the in-vivo hydrolysis of arabinan. This is a member of glycosyl hydrolase family 3 and has six other closely related members.	beta-xylosidase 3;(source:Araport11)
1314	1837	AT3G45450	Chr3	16673146	16674880	1.98398	1.82609	1.70447	5.51454	11.7641	8.98413	9.04543	29.7937	AT3G45450	Double Clp-N motif-containing P-loop nucleoside triphosphate hydrolases superfamily protein		Double Clp-N motif-containing P-loop nucleoside triphosphate hydrolases superfamily protein;(source:Araport11)
1315	1281	AT3G25260	Chr3	9199438	9202000	1.69593	1.94697	1.87154	5.51444	7.36478	12.2033	13.8658	33.4339	AT3G25260	Major facilitator superfamily protein		Major facilitator superfamily protein;(source:Araport11)
1316	1792	AT4G19330	Chr4	10554982	10558675	1.78814	1.77401	1.95227	5.51442	8.71572	7.61949	13.7146	30.0498	AT4G19330	Galactose oxidase/kelch repeat superfamily protein	Encodes a Kelch Repeat F-box protein involved in seed germination. In the current Araport11 annotation	At4g19330 is misannotated and is actually comprised of two genes with the more 3&#8242; gene being intronless and producing a transcript encoding the F-box protein. The other encodes a ribonucleoprotein (10.1016/j.plgene.2017.05.012).
1317	658	AT1G11590	Chr1	3892580	3894677	1.72672	1.65385	2.13354	5.51411	8.55437	6.93739	24.9922	40.484	AT1G11590	Plant invertase/pectin methylesterase inhibitor superfamily		Plant invertase/pectin methylesterase inhibitor superfamily;(source:Araport11)
1318	1752	AT3G24120	Chr3	8705636	8708315	1.89961	1.98583	1.62839	5.51383	10.8347	11.7122	7.7204	30.2673	AT3G24120	Homeodomain-like superfamily protein	MYB-CC protein involved in regulation of response to phosphate starvation.	Homeodomain-like superfamily protein;(source:Araport11)
1319	1273	AT1G48930	Chr1	18101643	18104661	1.75869	1.73137	2.02297	5.51303	8.62821	7.6535	17.2077	33.4894	GH9C1	glycosyl hydrolase 9C1		glycosyl hydrolase 9C1;(source:Araport11)
1320	1352	AT5G25620	Chr5	8935040	8938758	1.64067	2.01224	1.8598	5.51271	6.49945	14.401	11.973	32.8734	YUC6	Flavin-binding monooxygenase family protein	Encodes a member of a family of flavin monooxygenases with an important role in auxin biosynthesis. YUC6 possesses an additional thiol-reductase activity that confers drought resistance independently of auxin biosynthesis.	Flavin-binding monooxygenase family protein;(source:Araport11)
1321	1278	AT4G21326	Chr4	11345974	11349653	1.7454	2.15347	1.61268	5.51155	8.96478	15.9653	8.5288	33.4589	SBT3.12	subtilase 3.12		subtilase 3.12;(source:Araport11)
1322	1525	AT2G29940	Chr2	12760139	12766623	1.77318	1.93868	1.79962	5.51148	9.06889	10.8586	11.8158	31.7433	ABCG31	pleiotropic drug resistance 3		pleiotropic drug resistance 3;(source:Araport11)
1323	1470	AT3G55260	Chr3	20489248	20493076	1.70997	1.73105	2.07039	5.51141	6.9733	8.4564	16.7137	32.1434	HEXO1	beta-hexosaminidase 1	Encodes a protein with &#946;-hexosaminidase activity (the enzyme is active with p-nitrophenyl-&#946;-N-acetylglucosaminide as substrate but displayed only a minor activity toward p-nitrophenyl-&#946;-N-acetylgalactosaminide). The enzyme displays no distinct preference for a specific terminal GlcNAc residue and indeed cleaved the asialoagalactodabsylglycopeptide GnGn to a mixture of products.	beta-hexosaminidase 1;(source:Araport11)
1324	1962	AT3G45330	Chr3	16632440	16634488	1.9212	1.99345	1.59639	5.51104	10.4424	12.0611	6.59109	29.0946	AT3G45330	Concanavalin A-like lectin protein kinase family protein		Concanavalin A-like lectin protein kinase family protein;(source:Araport11)
1325	1810	AT3G27325	Chr3	10095089	10102229	2.02701	1.80528	1.67872	5.51101	13.1515	8.32913	8.48749	29.9681	AT3G27325			hydrolases
1326	1001	AT2G19070	Chr2	8260038	8261985	1.68281	1.98642	1.84178	5.51101	7.47716	12.8597	15.8115	36.1484	SHT	spermidine hydroxycinnamoyl transferase	encodes a protein whose sequence is similar to anthranilate N-hydroxycinnamoyl/benzoyltransferase from Dianthus caryophyllus (gi:2239091). BAHD acyltransferase. Uses hydroxycinnamoyl CoAs	including caffeoyl/feruoyl/p-coumaroyl/sinapoyl-CoA as acyl donors to fully substitute the N1
1327	1289	AT5G45640	Chr5	18507489	18511616	1.86368	1.85257	1.7943	5.51055	10.8085	10.1134	12.4446	33.3665	AT5G45640	Subtilisin-like serine endopeptidase family protein		Subtilisin-like serine endopeptidase family protein;(source:Araport11)
1328	1363	AT2G03570	Chr2	1085560	1085988	1.92475	1.77314	1.81263	5.51052	13.2174	8.70006	10.9148	32.8323	AT2G03570			hypothetical protein;(source:Araport11)
1329	846	AT1G17950	Chr1	6177617	6179289	1.61704	1.8	2.09341	5.51045	6.94919	8.77599	22.2158	37.941	MYB52	myb domain protein 52	putative transcription factor: R2R3-MYB transcription family	myb domain protein 52;(source:Araport11)
1330	1150	AT3G18485	Chr3	6341918	6343178	1.91535	1.98038	1.61446	5.51019	12.6313	14.0416	8.09648	34.7694	ILR2	iaa-leucine resistant 2	Encodes a novel protein with no predicted membrane-spanning domains that is polymorphic among Arabidopsis accessions. The protein may modulate a metal transporter. Mutants are resistant to IAA-Leu	IAA-Phe
1331	1390	AT5G52930	Chr5	21470299	21471861	1.5723	1.98237	1.95537	5.51004	5.57856	13.0247	14.0649	32.6682	AT5G52930	Protein of unknown function (DUF295)		hypothetical protein (DUF295);(source:Araport11)
1332	633	AT3G10810	Chr3	3381848	3384509	1.94793	1.6912	1.87079	5.50992	16.5817	7.44674	16.812	40.8404	AT3G10810			zinc finger (C3HC4-type RING finger) family protein;(source:Araport11)
1333	2056	AT2G13980	Chr2	5869853	5870368	1.84038	2.05203	1.61749	5.5099	8.93321	13.1402	6.54121	28.6146	AT2G13980	Polynucleotidyl transferase	ribonuclease H-like superfamily protein
1334	1331	AT1G53640	Chr1	20020885	20025461	1.82638	1.63285	2.0506	5.50983	9.24822	6.32938	17.4768	33.0544	AT1G53640			transmembrane protein;(source:Araport11)
1335	1590	AT5G56720	Chr5	22945537	22946718	1.71967	1.81373	1.97624	5.50964	6.82641	8.32913	16.1198	31.2753	c-NAD-MDH3	Lactate/malate dehydrogenase family protein	predicted to encode a cytosolic malate dehydrogenase.	Lactate/malate dehydrogenase family protein;(source:Araport11)
1336	1072	AT5G35600	Chr5	13770121	13771712	1.93311	1.98408	1.59156	5.50875	13.1696	13.888	8.36039	35.418	HDA7	histone deacetylase7	Encodes a histone deacetylase that is crucial for female gametophyte development and embryogenesis.	histone deacetylase7;(source:Araport11)
1337	1157	AT5G44360	Chr5	17871924	17873698	1.60153	2.08998	1.8169	5.50841	5.96729	15.7438	12.9937	34.7048	AT5G44360			FAD-binding Berberine family protein;(source:Araport11)
1338	1472	AT3G49630	Chr3	18397759	18400255	1.5411	2.31681	1.65036	5.50827	4.91123	19.5339	7.68863	32.1338	AT3G49630			2-oxoglutarate (2OG) and Fe(II)-dependent oxygenase superfamily protein;(source:Araport11)
1339	1031	AT5G65100	Chr5	26006835	26008508	1.54132	2.29962	1.66698	5.50792	5.26054	19.8832	10.6586	35.8023	AT5G65100	Ethylene insensitive 3 family protein		Ethylene insensitive 3 family protein;(source:Araport11)
1340	1221	AT4G33870	Chr4	16234670	16236492	1.42037	2.03879	2.0487	5.50786	3.34025	12.8492	17.7659	33.9553	AT4G33870	Peroxidase superfamily protein		Peroxidase superfamily protein;(source:Araport11)
1341	1690	AT3G42670	Chr3	14755798	14760085	2.14111	1.68134	1.68476	5.50721	16.778	6.07193	7.91114	30.7611	CHR38		Encodes a nuclear localized SNF domain containing protein involved in RNA silencing. Mutants were identified in a screen for defects in the spread of RNA silencing. CLSY1 may affect production of dsRNA from the locus to be silenced. Locus-specific regulator of 24nt-siRNA expression	works together with CLSY2-4 as the master regulators of essentially all Pol-IV-dependent 24nt-siRNAs.
1342	1544	AT2G30900	Chr2	13149414	13152542	1.61742	1.8945	1.99526	5.50718	5.17777	10.1159	16.2981	31.5918	TBL43		Encodes a member of the TBL (TRICHOME BIREFRINGENCE-LIKE) gene family containing a plant-specific DUF231 (domain of unknown function) domain. TBL gene family has 46 members	two of which (TBR/AT5G06700 and TBL3/AT5G01360) have been shown to be involved in the synthesis and deposition of secondary wall cellulose
1343	1515	AT4G01820	Chr4	780734	785329	1.57925	2.2109	1.71649	5.50664	5.0911	17.2471	9.45826	31.7965	ABCB3		member of MDR subfamily	P-glycoprotein 3;(source:Araport11)
1344	1799	AT1G48090	Chr1	17732010	17758444	1.78761	1.86763	1.85088	5.50612	8.17289	9.58659	12.2408	30.0003	AT1G48090			calcium-dependent lipid-binding family protein;(source:Araport11)
1345	1804	AT5G39270	Chr5	15729118	15730150	1.73285	1.9256	1.84759	5.50604	6.90166	11.7683	11.3099	29.9799	EXPA22	expansin A22	expansin-like protein. Naming convention from the Expansin Working Group (Kende et al	2004. Plant Mol Bio)
1346	1734	AT3G13080	Chr3	4195786	4201265	1.87304	1.80792	1.82465	5.50561	10.1567	8.94779	11.3134	30.4179	ABCC3		encodes an ATP-dependent MRP-like ABC transporter able to transport glutathione-conjugates as well as chlorophyll catabolites. The expression of this gene is upregulated by herbicide safeners such as benoxacor and fenclorim.	multidrug resistance-associated protein 3;(source:Araport11)
1347	800	AT2G42610	Chr2	17747917	17750440	2.07073	1.83361	1.60125	5.50559	18.3988	11.0271	9.12827	38.5542	LSH10	Protein of unknown function (DUF640)		LIGHT-DEPENDENT SHORT HYPOCOTYLS-like protein (DUF640);(source:Araport11)
1348	1267	AT2G47880	Chr2	19605040	19605671	1.73972	1.95677	1.80857	5.50506	7.98298	12.1474	13.4487	33.5791	AT2G47880	Glutaredoxin family protein	Encodes a member of the CC-type glutaredoxin (ROXY) family. CEPD2 is a non secreted polypeptide that is highly similar to CEPD1 which is another member of a novel family related to glutaredoxins. It is induced by nitrogen starvation. It acts downstream of the CEP1 peptide in systemic N-demand signalling .The RNA is expressed in the phloem of cotelydon and leaf vasculature but the peptide is graft…	traveling from the shoot to the root.
1349	974	AT2G28860	Chr2	12388201	12389872	1.55857	2.30362	1.64279	5.50498	6.2913	20.5086	9.60305	36.403	CYP710A4	cytochrome P450	family 710	subfamily A
1350	1529	AT5G13330	Chr5	4272060	4274660	1.73589	2.26136	1.50711	5.50436	8.12019	18.1355	5.43724	31.6929	Rap2.6L	related to AP2 6l	encodes a member of the ERF (ethylene response factor) subfamily B-4 of ERF/AP2 transcription factor family. The protein contains one AP2 domain. There are 7 members in this subfamily.	related to AP2 6l;(source:Araport11)
1351	1421	AT3G42880	Chr3	14954587	14956577	2.04424	1.93288	1.52689	5.50401	15.4505	10.6192	6.35103	32.4207	PRK3	Leucine-rich repeat protein kinase family protein		Leucine-rich repeat protein kinase family protein;(source:Araport11)
1352	1777	AT1G06100	Chr1	1851530	1853019	2.18489	1.76122	1.55751	5.50362	16.4578	8.30882	5.32508	30.0917	AT1G06100	Fatty acid desaturase family protein		Fatty acid desaturase family protein;(source:Araport11)
1353	1710	AT2G26450	Chr2	11251120	11253612	2.01796	1.82697	1.65843	5.50336	12.6094	8.57145	9.42388	30.6047	AT2G26450	Plant invertase/pectin methylesterase inhibitor superfamily		Plant invertase/pectin methylesterase inhibitor superfamily;(source:Araport11)
1354	840	AT3G24130	Chr3	8711663	8713424	1.72422	1.74649	2.0321	5.50281	9.57178	9.27804	19.1804	38.0302	AT3G24130	Pectin lyase-like superfamily protein		Pectin lyase-like superfamily protein;(source:Araport11)
1355	1010	AT2G29250	Chr2	12578909	12580780	1.77981	1.75665	1.96613	5.50259	9.8736	7.70717	18.418	35.9988	AT2G29250	Concanavalin A-like lectin protein kinase family protein		Concanavalin A-like lectin protein kinase family protein;(source:Araport11)
1356	765	AT5G06740	Chr5	2084094	2086052	1.48259	1.97728	2.04148	5.50135	4.10717	12.7896	22.1038	39.0006	AT5G06740			Concanavalin A-like lectin protein kinase family protein;(source:Araport11)
1357	798	AT1G08090	Chr1	2524076	2526164	1.54199	2.13007	1.82922	5.50128	5.9526	17.1134	15.4906	38.5566	NRT2:1	nitrate transporter 2:1	High-affinity nitrate transporter. Up-regulated by nitrate. Functions as a repressor of lateral root initiation independently of nitrate uptake.	nitrate transporter 2:1;(source:Araport11)
1358	1376	AT3G17760	Chr3	6078812	6081355	1.55829	2.06137	1.88133	5.50099	4.69565	13.8802	14.2039	32.7797	GAD5	glutamate decarboxylase 5		glutamate decarboxylase 5;(source:Araport11)
1359	791	AT2G47120	Chr2	19347359	19348238	1.66556	2.0189	1.81598	5.50044	9.07658	14.8458	14.7361	38.6585	AT2G47120			NAD(P)-binding Rossmann-fold superfamily protein;(source:Araport11)
1360	1653	AT5G12870	Chr5	4062724	4064992	1.56961	1.95031	1.98043	5.50035	4.36418	12.036	14.5493	30.9495	MYB46	myb domain protein 46	Encodes MYB46	member of the R2R3 factor gene family. Modulates Disease Susceptibility to Botrytis cinerea.
1361	1369	AT5G17260	Chr5	5675323	5677912	2.19832	1.54334	1.75829	5.49995	17.1755	4.27395	11.3512	32.8006	NAC086	NAC domain containing protein 86		NAC domain containing protein 86;(source:Araport11)
1362	2086	AT3G06530	Chr3	2022433	2033791	1.79563	1.87992	1.82437	5.49992	8.01053	9.57167	10.8921	28.4743	AT3G06530			ARM repeat superfamily protein;(source:Araport11)
1363	1415	AT5G60900	Chr5	24498467	24501494	1.73155	1.81059	1.95777	5.49991	7.61393	9.62353	15.2788	32.5163	24501770	receptor-like protein kinase 1	Encodes a receptor-like protein kinase.	receptor-like protein kinase 1;(source:Araport11)
1364	1347	AT2G10965	Chr2	4323671	4324948	1.66325	2.31681	1.51983	5.49989	6.95994	19.5339	6.43724	32.9311	AT2G10965			hypothetical protein;(source:Araport11)
1365	822	AT5G59810	Chr5	24096815	24100557	1.88334	1.71731	1.89901	5.49966	12.9363	8.77814	16.54	38.2544	SBT5.4	Subtilase family protein		Subtilase family protein;(source:Araport11)
1366	1236	AT1G73810	Chr1	27752400	27755297	1.75796	2.18313	1.55845	5.49954	7.33652	18.5977	7.84465	33.7789	AT1G73810	Core-2/I-branching beta-1	6-N-acetylglucosaminyltransferase family protein
1367	1784	AT1G47840	Chr1	17616107	17618894	1.70997	1.86668	1.92247	5.49912	6.9733	9.31712	13.777	30.0674	HXK3		Encodes a putative hexokinase.	hexokinase 3;(source:Araport11)
1368	940	AT1G64830	Chr1	24091271	24092566	1.78626	1.78448	1.92824	5.49898	9.87922	9.59148	17.3286	36.7993	AT1G64830	Eukaryotic aspartyl protease family protein		Eukaryotic aspartyl protease family protein;(source:Araport11)
1369	1435	AT5G43690	Chr5	17546173	17547434	1.80788	1.74075	1.95033	5.49896	9.97392	7.38914	14.9797	32.3428	AT5G43690	P-loop containing nucleoside triphosphate hydrolases superfamily protein		P-loop containing nucleoside triphosphate hydrolases superfamily protein;(source:Araport11)
1370	1605	AT3G47040	Chr3	17324162	17327152	1.88239	2.01231	1.60423	5.49893	10.9993	12.2747	7.93919	31.2132	AT3G47040			Glycosyl hydrolase family protein;(source:Araport11)
1371	1272	AT2G33100	Chr2	14036319	14040044	1.65007	2.19092	1.65784	5.49883	6.84493	16.808	9.84288	33.4958	CSLD1		encodes a gene similar to cellulose synthase	cellulose synthase-like D1;(source:Araport11)
1372	376	AT4G08150	Chr4	5147700	5150966	2.05482	1.93895	1.5046	5.49837	20.8482	18.1523	7.16781	46.1683	KNAT1	KNOTTED-like from Arabidopsis thaliana	A member of class I knotted1-like homeobox gene family (together with KNAT2). Similar to the knotted1 (kn1) homeobox gene of maize. Normally expressed in the peripheral and rib zone of shoot apical meristem but not in the leaf primordia. It is also expressed in the fourth floral whorl	in the region that would become style
1373	1500	AT5G01320	Chr5	129302	131625	1.75147	2.05562	1.69121	5.4983	8.465	13.4472	9.96384	31.876	AT5G01320	Thiamine pyrophosphate dependent pyruvate decarboxylase family protein		Thiamine pyrophosphate dependent pyruvate decarboxylase family protein;(source:Araport11)
1374	1305	AT2G24820	Chr2	10574979	10576938	1.92519	1.9798	1.59307	5.49806	13.2957	12.2306	7.72506	33.2514	TIC55-II	translocon at the inner envelope membrane of chloroplasts 55-II		translocon at the inner envelope membrane of chloroplasts 55-II;(source:Araport11)
1375	693	AT5G58500	Chr5	23645535	23646083	1.39644	2.12319	1.97819	5.49782	3.61598	15.8108	20.5284	39.9552	LSH5	Protein of unknown function (DUF640)		LIGHT-DEPENDENT SHORT HYPOCOTYLS-like protein (DUF640);(source:Araport11)
1376	1358	AT5G52710	Chr5	21375753	21378172	2.12638	1.48254	1.88874	5.49766	15.169	3.91522	13.7715	32.8557	AT5G52710			Copper transport protein family;(source:Araport11)
1377	1620	AT4G38780	Chr4	18101296	18111029	1.81041	2.0413	1.64591	5.49762	9.68229	13.7154	7.73971	31.1374	AT4G38780	Pre-mRNA-processing-splicing factor		pre-mRNA-processing-splicing factor-like protein;(source:Araport11)
1378	1225	AT1G32450	Chr1	11715150	11719970	1.74363	1.74753	2.00572	5.49688	8.48578	7.16194	18.2363	33.884	NRT1.5	nitrate transporter 1.5	Transmembrane nitrate transporter. Involved in xylem transport of nitrate from root to shoot. Induced in response to high and low concentrations of nitrate. Not involved in nitrate uptake. Expressed in root pericycle cells under the control of MYB59. Also functions as a proton-coupled H+/K+ antiporter for K+ loading into the xylem.	nitrate transporter 1.5;(source:Araport11)
1379	1561	AT1G08135	Chr1	2548819	2551473	1.77567	1.97327	1.74789	5.49683	9.21364	12.5632	9.68053	31.4574	CHX6B	cation/H+ exchanger 6B		cation/H+ exchanger 6B;(source:Araport11)
1380	1542	AT3G26160	Chr3	9568280	9569886	1.7288	2.09543	1.6725	5.49673	7.81522	14.8853	8.91134	31.6119	CYP71B17	cytochrome P450	family 71	subfamily B
1381	1941	AT4G33600	Chr4	16144391	16145884	1.68112	2.19765	1.61775	5.49652	6.18292	16.5252	6.46884	29.177	AT4G33600			transmembrane protein;(source:Araport11)
1382	883	AT4G27850	Chr4	13870382	13873509	1.69929	2.07821	1.71705	5.49455	10.25	14.8452	12.406	37.5012	AT4G27850	Glycine-rich protein family		Glycine-rich protein family;(source:Araport11)
1383	1206	AT3G24610	Chr3	8975366	8978102	1.60178	2.15039	1.74234	5.49451	6.11529	16.5608	11.4316	34.1077	AT3G24610	Galactose oxidase/kelch repeat superfamily protein		Galactose oxidase/kelch repeat superfamily protein;(source:Araport11)
1384	1346	AT1G26420	Chr1	9141567	9143304	2.17672	1.89008	1.42763	5.49443	18.3981	9.79445	4.74049	32.933	AT1G26420	FAD-binding Berberine family protein		FAD-binding Berberine family protein;(source:Araport11)
1385	1756	AT3G11380	Chr3	3564079	3565779	1.88364	1.90925	1.70117	5.49406	10.2572	11.2934	8.69961	30.2502	AT3G11380	Pentatricopeptide repeat (PPR) superfamily protein		Pentatricopeptide repeat (PPR) superfamily protein;(source:Araport11)
1386	1392	AT3G19620	Chr3	6815613	6818308	1.70859	1.93219	1.85323	5.49401	8.16177	12.091	12.4102	32.663	AT3G19620	Glycosyl hydrolase family protein		Glycosyl hydrolase family protein;(source:Araport11)
1387	1534	AT2G05752	Chr2	2169305	2170528	1.62334	1.96179	1.90884	5.49397	6.5548	11.9394	13.1665	31.6607	AT2G05752			hypothetical protein;(source:Araport11)
1388	1789	AT1G29820	Chr1	10437657	10440786	1.9902	1.93288	1.5706	5.49368	12.3124	10.6192	7.12262	30.0542	AT1G29820	Magnesium transporter CorA-like family protein		Magnesium transporter CorA-like family protein;(source:Araport11)
1389	2020	AT4G15670	Chr4	8929179	8929765	1.90864	1.91928	1.6656	5.49352	10.1869	11.1766	7.4656	28.8291	AT4G15670	Thioredoxin superfamily protein	Encodes a member of the CC-type glutaredoxin (ROXY) family.	Thioredoxin superfamily protein;(source:Araport11)
1390	1099	AT1G63440	Chr1	23527655	23531109	1.80244	1.96723	1.72383	5.4935	9.60562	13.4351	12.175	35.2157	HMA5	heavy metal atpase 5	The Arabidopsis P-type ATPase HMA5 is involved in Cu detoxification. hma5 mutant plants exhibit Cu hypersensitivity	which is especially dramatic in roots where HMA5 is mostly expressed.
1391	1053	AT2G20825	Chr2	8965756	8966867	1.72603	1.62621	2.1397	5.49194	7.67911	5.55708	22.3955	35.6317	ULT2	Developmental regulator	ULTRAPETALA
1392	1674	AT2G24150	Chr2	10265484	10267405	1.73268	1.87617	1.88308	5.49193	8.26289	10.6192	11.9532	30.8353	HHP3		heptahelical transmembrane protein HHP3	heptahelical protein 3;(source:Araport11)
1393	952	AT3G61720	Chr3	22843011	22845398	1.44389	2.43663	1.61121	5.49173	3.95336	24.7434	7.99372	36.6905	AT3G61720	Ca2+dependent plant phosphoribosyltransferase family protein		Ca2+dependent plant phosphoribosyltransferase family protein;(source:Araport11)
1394	1914	AT4G06639	Chr4	3523431	3523937	1.85953	2.09174	1.53952	5.49079	10.4339	14.0319	4.84284	29.3086	AT4G06639			hypothetical protein;(source:Araport11)
1395	1576	AT2G25150	Chr2	10702363	10704294	1.58891	2.00102	1.90041	5.49034	6.0997	12.1845	13.071	31.3552	AT2G25150	HXXXD-type acyl-transferase family protein		HXXXD-type acyl-transferase family protein;(source:Araport11)
1396	2025	AT5G25860	Chr5	9016908	9018424	1.89608	1.68293	1.91113	5.49014	9.9332	6.32108	12.527	28.7813	AT5G25860	F-box/RNI-like superfamily protein		F-box/RNI-like superfamily protein;(source:Araport11)
1397	2069	AT3G29152	Chr3	11114052	11114491	1.87097	2.10071	1.51829	5.48997	9.43568	14.6259	4.49821	28.5598	AT3G29152	Bifunctional inhibitor/lipid-transfer protein/seed storage 2S albumin superfamily protein	Encodes a Protease inhibitor/seed storage/LTP family protein	Bifunctional inhibitor/lipid-transfer protein/seed storage 2S albumin superfamily protein;(source:Araport11)
1398	1975	AT1G48800	Chr1	18049844	18052975	2.0091	1.62261	1.85804	5.48975	12.3124	5.46689	11.2465	29.0258	AT1G48800	Terpenoid cyclases/Protein prenyltransferases superfamily protein		Terpenoid cyclases/Protein prenyltransferases superfamily protein;(source:Araport11)
1399	686	AT2G21140	Chr2	9060625	9062091	1.43895	2.09139	1.95936	5.4897	3.95247	15.8608	20.2328	40.0461	PRP2	proline-rich protein 2	Proline-rich protein expressed in expanding leaves	stems
1400	1921	AT1G67420	Chr1	25255232	25260430	1.77052	2.0985	1.62053	5.48955	7.55781	15.2013	6.51151	29.2706	AT1G67420			Zn-dependent exopeptidases superfamily protein;(source:Araport11)
1401	1876	AT1G62980	Chr1	23331676	23333110	1.94502	1.8233	1.72093	5.48925	11.502	9.58928	8.4569	29.5482	EXPA18	expansin A18	Alpha-expansin 18. Naming convention from the Expansin Working Group (Kende et al	2004. Plant Mol Bio)
1402	1195	AT5G49250	Chr5	19965343	19965945	1.6951	1.55438	2.23976	5.48924	6.4097	4.79986	23.0216	34.2312	AT5G49250	Beta-galactosidase related protein		Beta-galactosidase related protein;(source:Araport11)
1403	1861	AT2G24710	Chr2	10516880	10520549	1.85185	1.86035	1.7767	5.4889	10.0018	9.23447	10.3655	29.6018	GLR2.3		member of Putative ligand-gated ion channel subunit family	glutamate receptor 2.3;(source:Araport11)
1404	1457	AT5G49680	Chr5	20176385	20188307	1.79866	1.87992	1.80972	5.4883	9.81819	9.57167	12.8343	32.2242	AT5G49680	Golgi-body localisation protein domain ;RNA pol II promoter Fmp27 protein domain	Conserved among eukaryotes	similar to Arabidopsis SABRE. The phenotype of the kip/sab double mutant suggests related functions for both genes
1405	1733	AT3G26460	Chr3	9683873	9684657	1.65774	2.04524	1.78523	5.48821	6.08633	13.6988	10.6344	30.4195	AT3G26460	Polyketide cyclase/dehydrase and lipid transport superfamily protein		Polyketide cyclase/dehydrase and lipid transport superfamily protein;(source:Araport11)
1406	1385	AT5G56330	Chr5	22813768	22816162	1.95124	1.70079	1.83508	5.48711	12.6628	7.26334	12.7828	32.7089	ACA8			alpha carbonic anhydrase 8;(source:Araport11)
1407	1801	AT2G39310	Chr2	16414073	16416815	1.68483	1.72106	2.08101	5.4869	6.27193	6.71695	17.0097	29.9986	JAL22			jacalin-related lectin 22;(source:Araport11)
1408	999	AT1G20500	Chr1	7100502	7102915	2.11888	1.72073	1.64688	5.48649	17.8728	8.63277	9.64999	36.1556	AT1G20500	AMP-dependent synthetase and ligase family protein		AMP-dependent synthetase and ligase family protein;(source:Araport11)
1409	1122	AT5G64750	Chr5	25891506	25893888	1.42848	2.25268	1.80523	5.48639	3.50634	17.9792	13.547	35.0325	ABR1	Integrase-type DNA-binding superfamily protein	Encodes a putative transcription factor containing an AP2 domain. Is a member of the ERF (ethylene response factor) subfamily B-4 of ERF/AP2 transcription factor family. Expressed in response to ABA	osmotic stress
1410	2039	AT5G26890	Chr5	9460465	9460716	1.788	2.11822	1.58014	5.48636	8.28268	14.6394	5.78996	28.712	AT5G26890			hypothetical protein;(source:Araport11)
1411	1357	AT4G14390	Chr4	8289644	8292083	1.86385	1.66231	1.95981	5.48597	10.9966	6.31562	15.5443	32.8565	AT4G14390			Ankyrin repeat family protein;(source:Araport11)
1412	1658	AT1G35630	Chr1	13162966	13164512	1.89273	1.77273	1.82044	5.4859	11.1773	7.98883	11.7657	30.9318	AT1G35630	Protease-associated (PA) RING/U-box zinc finger family protein		Protease-associated (PA) RING/U-box zinc finger family protein;(source:Araport11)
1413	2285	AT5G38550	Chr5	15432781	15435779	1.84586	1.97259	1.66693	5.48538	8.94861	11.435	7.13276	27.5164	AT5G38550		Jacalin lectin family protein gene	Mannose-binding lectin superfamily protein;(source:Araport11)
1414	1527	AT1G59740	Chr1	21968071	21972411	1.89667	1.73457	1.85389	5.48513	10.5929	7.75552	13.3595	31.7079	AT1G59740	Major facilitator superfamily protein		Major facilitator superfamily protein;(source:Araport11)
1415	1679	AT1G47350	Chr1	17358447	17360722	2.01448	1.70801	1.76249	5.48498	13.6367	8.08956	9.09078	30.817	AT1G47350	F-box associated ubiquitination effector family protein		F-box associated ubiquitination effector family protein;(source:Araport11)
1416	1079	AT2G38080	Chr2	15934460	15937616	1.76404	2.08382	1.6367	5.48456	8.55676	16.6647	10.1729	35.3944	IRX12	Laccase/Diphenol oxidase family protein	LAC4 appears to have laccase activity based on enzyme assays performed using lac4 mutants. These mutants also have reduced levels of lignin. LAC4 is expressed in vascular bundles and fibers and likely contributes to lignin biosynthesis	and hence cell wall biosynthesis
1417	1600	AT1G10800	Chr1	3598158	3598591	1.54051	2.15631	1.78753	5.48435	4.99882	16.3913	9.84015	31.2303	AT1G10800			voltage-gated hydrogen channel-like protein;(source:Araport11)
1418	1429	AT3G11840	Chr3	3736400	3738257	1.79888	2.08836	1.59701	5.48425	8.71541	15.1976	8.47219	32.3852	PUB24	plant U-box 24	Encodes a U-box-domain-containing E3 ubiquitin ligase that acts as a negative regulator of PAMP-triggered immunity.	E3 ubiquitin-protein ligase PUB24-like protein;(source:Araport11)
1419	2197	AT4G06536	Chr4	3360746	3361255	1.85479	1.81373	1.81558	5.4841	9.32256	8.32913	10.2636	27.9153	AT4G06536	SPla/RYanodine receptor (SPRY) domain-containing protein		SPla/RYanodine receptor (SPRY) domain-containing protein;(source:Araport11)
1420	1585	AT4G18050	Chr4	10022205	10027415	1.59978	1.9825	1.90177	5.48405	5.86648	12.2747	13.1655	31.3067	ABCB9			P-glycoprotein 9;(source:Araport11)
1421	978	AT5G53870	Chr5	21869864	21871284	1.67463	2.13178	1.67764	5.48405	8.91048	15.6842	11.7613	36.356	ENODL1			early nodulin-like protein 1;(source:Araport11)
1422	1456	AT2G35070	Chr2	14783291	14784710	1.52825	1.95936	1.99526	5.48287	4.76826	11.1601	16.2981	32.2265	AT2G35070			transmembrane protein;(source:Araport11)
1423	2065	AT5G37970	Chr5	15123089	15124684	1.99654	1.85344	1.63285	5.48283	12.0377	9.06538	7.47325	28.5763	AT5G37970	S-adenosyl-L-methionine-dependent methyltransferases superfamily protein	SABATH family methyltransferase.	S-adenosyl-L-methionine-dependent methyltransferase superfamily protein;(source:Araport11)
1424	1807	AT5G45080	Chr5	18191575	18193207	1.72072	1.78725	1.97484	5.48281	7.98094	7.85319	14.1403	29.9744	PP2-A6	phloem protein 2-A6		phloem protein 2-A6;(source:Araport11)
1425	1302	AT3G46570	Chr3	17145797	17146867	1.68616	2.10498	1.69112	5.48226	8.59438	14.3344	10.3315	33.2603	AT3G46570	Glycosyl hydrolase superfamily protein		Glycosyl hydrolase superfamily protein;(source:Araport11)
1426	1686	AT3G16670	Chr3	5681419	5682331	1.58536	1.86668	2.03016	5.4822	4.82515	9.31712	16.6395	30.7818	AT3G16670	Pollen Ole e 1 allergen and extensin family protein		Pollen Ole e 1 allergen and extensin family protein;(source:Araport11)
1427	2290	AT2G10970	Chr2	4332839	4333579	1.97143	1.85344	1.65631	5.48118	11.4949	9.06538	6.92799	27.4883	AT2G10970	Plant invertase/pectin methylesterase inhibitor superfamily protein		Plant invertase/pectin methylesterase inhibitor superfamily protein;(source:Araport11)
1428	1892	AT2G24740	Chr2	10529690	10531957	1.63242	1.8945	1.9536	5.48052	5.7126	10.1159	13.5948	29.4233	SDG21	SET domain group 21	Encodes a SU(VAR)3-9 homolog	a SET domain protein (Homology Subgroup V; Orthology Group 1). Known SET domain proteins are involved in epigenetic control of gene expression. There are 10 SUVH genes in Arabidopsis and members of this subfamily of the SET proteins have an additional conserved SRA domain. This protein is a putative histone methyltransferase (predicted to methylate H3K9/20) related to the the Drosophila Su(var)3-…
1429	1511	AT5G20710	Chr5	7010522	7014249	1.73824	1.92421	1.81806	5.48051	7.27093	11.4651	13.0755	31.8115	BGAL7			beta-galactosidase 7;(source:Araport11)
1430	1401	AT2G12190	Chr2	4891642	4893345	1.51596	2.15794	1.80611	5.48001	4.45984	15.5704	12.5824	32.6126	AT2G12190	Cytochrome P450 superfamily protein		Cytochrome P450 superfamily protein;(source:Araport11)
1431	1172	AT2G35930	Chr2	15082855	15084473	1.74882	1.84866	1.88228	5.47976	9.17827	11.1144	14.2911	34.5838	PUB23	plant U-box 23	Encodes a cytoplasmically localized U-box domain containing E3 ubiquitin ligase that is involved in the response to water stress and acts as a negative regulator of PAMP-triggered immunity.	plant U-box 23;(source:Araport11)
1432	2050	AT1G54890	Chr1	20463083	20464470	1.91383	1.84746	1.71795	5.47924	10.9341	9.10589	8.60544	28.6454	AT1G54890	Late embryogenesis abundant (LEA) protein-related		Late embryogenesis abundant (LEA) protein-like protein;(source:Araport11)
1433	1915	AT4G17140	Chr4	9613330	9636873	1.79082	1.7916	1.89675	5.47917	8.59702	7.97394	12.7354	29.3064	AT4G17140	pleckstrin homology (PH) domain-containing protein		pleckstrin homology (PH) domain-containing protein;(source:Araport11)
1434	1701	AT5G49900	Chr5	20296518	20302346	1.86114	1.84319	1.77472	5.47905	11.0111	9.54399	10.1658	30.7209	AT5G49900			Beta-glucosidase
1435	1839	AT3G45670	Chr3	16765320	16766459	1.77029	1.75639	1.95237	5.47905	8.55103	7.43877	13.7894	29.7792	AT3G45670	Protein kinase superfamily protein		Protein kinase superfamily protein;(source:Araport11)
1436	2142	AT1G35610	Chr1	13143150	13144988	1.90864	1.75553	1.81418	5.47835	10.1869	7.38322	10.6504	28.2205	AT1G35610	Cysteine/Histidine-rich C1 domain family protein		Cysteine/Histidine-rich C1 domain family protein;(source:Araport11)
1437	1196	AT1G72000	Chr1	27103277	27105663	1.77931	1.70046	1.99832	5.47809	9.43568	7.96771	16.8262	34.2296	A/N-InvF	Plant neutral invertase family protein		Plant neutral invertase family protein;(source:Araport11)
1438	2245	AT3G58190	Chr3	21548484	21549558	1.7454	2.06527	1.66693	5.4776	7.11696	13.4351	7.13276	27.6848	LBD29	lateral organ boundaries-domain 29	This gene contains two auxin-responsive element (AuxRE). Required for triggering cell reprogramming during callus formation.	lateral organ boundaries-domain 29;(source:Araport11)
1439	2224	AT5G37160	Chr5	14705426	14708376	1.98398	1.98583	1.50767	5.47748	11.7641	11.7122	4.33031	27.8066	AT5G37160	P-loop containing nucleoside triphosphate hydrolases superfamily protein		P-loop nucleoside triphosphate hydrolase superfamily protein;(source:Araport11)
1440	2036	AT2G13770	Chr2	5736570	5737847	1.71857	2.1447	1.61384	5.47711	7.33229	15.2572	6.13349	28.723	AT2G13770			nuclease;(source:Araport11)
1441	1711	AT1G32750	Chr1	11846247	11856765	1.72668	1.89372	1.85666	5.47706	7.83136	10.1039	12.6658	30.6011	HAF01	HAC13 protein (HAC13)	This gene is predicted to encode a histone acetyltransferase. Five lines with RNAi constructs directed against HAF1 grow normally and can produce root calli	but have defects in agrobacterium-mediated transformation.
1442	1755	AT5G17100	Chr5	5623021	5624800	1.71383	1.94612	1.81677	5.47672	8.20142	10.8884	11.1669	30.2567	AT5G17100	Cystatin/monellin superfamily protein		Cystatin/monellin superfamily protein;(source:Araport11)
1443	1145	AT1G04370	Chr1	1175177	1175578	1.8141	1.92089	1.74173	5.47672	9.91342	13.0109	11.8802	34.8045	ERF14	Ethylene-responsive element binding factor 14	encodes a member of the ERF (ethylene response factor) subfamily B-3 of ERF/AP2 transcription factor family. The protein contains one AP2 domain. There are 18 members in this subfamily including ATERF-1	ATERF-2
1444	1448	AT5G24910	Chr5	8567581	8570358	1.39897	2.22878	1.84862	5.47637	3.0191	17.6644	11.5759	32.2594	CYP714A1		Member of CYP714A. Encodes one of the two tandemly duplicated gene pair ELA1 (CYP714A1) and ELA2 (CYP714A2)	homologs of the rice cytochrome P450 monooxygenase gene EUI1. Double mutation of ELA1 and ELA2 results in increased biomass and enlarged organs.
1445	1478	AT5G51680	Chr5	20997320	20998907	1.57628	2.04596	1.85394	5.47618	4.88776	15.2635	11.925	32.0763	AT5G51680	hydroxyproline-rich glycoprotein family protein		hydroxyproline-rich glycoprotein family protein;(source:Araport11)
1446	1972	AT1G29600	Chr1	10344046	10346243	2.17319	1.82697	1.47582	5.47598	16.6284	8.57145	3.8428	29.0426	AT1G29600			Zinc finger C-x8-C-x5-C-x3-H type family protein;(source:Araport11)
1447	1329	AT5G42510	Chr5	16998268	16998816	1.53939	2.02555	1.91104	5.47598	5.1685	12.5607	15.3278	33.057	AT5G42510	Disease resistance-responsive (dirigent-like protein) family protein		Disease resistance-responsive (dirigent-like protein) family protein;(source:Araport11)
1448	2201	AT5G27060	Chr5	9522534	9525407	1.7454	1.94612	1.78438	5.4759	7.11696	10.8884	9.89757	27.9029	RLP53			receptor like protein 53;(source:Araport11)
1449	1574	AT1G70850	Chr1	26714866	26716829	1.89608	1.88514	1.69451	5.47573	9.9332	10.5065	10.92	31.3597	MLP34	MLP-like protein 34		MLP-like protein 34;(source:Araport11)
1450	1450	AT2G06845	Chr2	2754666	2756008	1.64868	1.94577	1.88094	5.47539	5.84867	13.1196	13.2829	32.2512	AT2G06845	Beta-galactosidase related protein		Beta-galactosidase related protein;(source:Araport11)
1451	1728	AT5G45469	Chr5	18421744	18421962	1.84377	1.73651	1.89491	5.47519	9.81373	7.47746	13.1654	30.4566	AT5G45469			transmembrane protein;(source:Araport11)
1452	1184	AT1G30870	Chr1	10991485	10993023	1.49145	2.14063	1.84282	5.4749	4.65124	16.8473	12.9427	34.4412	AT1G30870	Peroxidase superfamily protein		Peroxidase superfamily protein;(source:Araport11)
1453	1505	AT1G28180	Chr1	9843075	9845002	2.11645	1.93792	1.42048	5.47485	16.8465	11.1306	3.87196	31.8491	AT1G28180			DEAD-box ATP-dependent RNA helicase-like protein;(source:Araport11)
1454	1513	AT2G22940	Chr2	9761655	9763462	1.68211	1.96489	1.82785	5.47485	7.51115	12.8012	11.4948	31.8072	AT2G22940			hypothetical protein;(source:Araport11)
1455	1520	AT1G32960	Chr1	11945307	11948650	1.42611	2.14789	1.90079	5.47479	3.19898	15.5044	13.0779	31.7813	SBT3.3	Subtilase family protein		Subtilase family protein;(source:Araport11)
1456	916	AT3G03200	Chr3	736141	738527	1.58655	1.62698	2.26121	5.47474	5.50232	6.52606	25.0753	37.1037	NAC045	NAC domain containing protein 45		NAC domain containing protein 45;(source:Araport11)
1457	1906	AT4G00760	Chr4	327025	333477	1.9541	1.70782	1.81274	5.47466	12.2901	6.49851	10.5655	29.3541	APRR8		Encodes a response-regulator like protein.	pseudo-response regulator 8;(source:Araport11)
1458	1963	AT3G48960	Chr3	18150444	18151412	1.80132	1.87892	1.79434	5.47458	9.52993	9.7605	9.78715	29.0776	AT3G48960	Ribosomal protein L13e family protein		Ribosomal protein L13e family protein;(source:Araport11)
1459	1083	AT1G22400	Chr1	7903660	7906673	1.83894	1.71028	1.92529	5.47451	11.9355	7.92948	15.5092	35.3742	UGT85A1	UDP-Glycosyltransferase superfamily protein		UDP-Glycosyltransferase superfamily protein;(source:Araport11)
1460	1592	AT1G15520	Chr1	5331858	5338326	1.99247	1.88351	1.59825	5.47423	13.6249	10.878	6.77125	31.2741	ABCG40		ABC transporter family involved in ABA transport and resistance to lead. Localizes to plasma membrane. Upregulated by lead. Expressed in leaves	flowers
1461	873	AT1G66850	Chr1	24936958	24937434	1.58988	1.68719	2.19674	5.47381	5.86633	6.88762	24.8797	37.6337	AT1G66850	Bifunctional inhibitor/lipid-transfer protein/seed storage 2S albumin superfamily protein		Bifunctional inhibitor/lipid-transfer protein/seed storage 2S albumin superfamily protein;(source:Araport11)
1462	1233	AT5G28560	Chr5	10566846	10567130	1.57701	2.08568	1.81091	5.4736	5.4723	15.4049	12.9195	33.7967	AT5G28560			hypothetical protein;(source:Araport11)
1463	1742	AT4G34560	Chr4	16507635	16508754	1.51087	2.10732	1.85495	5.47314	4.25077	14.4662	11.631	30.348	AT4G34560			transmembrane protein;(source:Araport11)
1464	716	AT1G34400	Chr1	12565992	12566615	1.45271	2.48179	1.53824	5.47274	4.40337	27.4596	7.68079	39.5438	AT1G34400			hypothetical protein;(source:Araport11)
1465	1539	AT3G13330	Chr3	4319647	4330061	1.66053	1.75368	2.05802	5.47223	6.33401	8.50847	16.8018	31.6443	PA200	proteasome activating protein 200	Encodes a protein that interacts with the 26S proteasome. Mutants are phenotypically indistinguishable from wild type plants under a variety of growth conditions. Protein levels increase upon exposure of seedlings to MG132	a specific
1466	1717	AT1G55650	Chr1	20796340	20798481	2.14111	1.66878	1.66225	5.47214	16.778	6.18656	7.58481	30.5494	AT1G55650	HMG (high mobility group) box protein with ARID/BRIGHT DNA-binding domain		HMG (high mobility group) box protein with ARID/BRIGHT DNA-binding domain-containing protein;(source:Araport11)
1467	1814	AT4G23110	Chr4	12110857	12111570	1.87445	1.93288	1.66425	5.47158	11.0552	10.6192	8.22964	29.904	AT4G23110	insulin-like growth factor binding	Encodes a protein that is expressed in nuclei of the central cell	endosperm
1468	694	AT1G04330	Chr1	1161311	1161982	1.70987	1.75128	2.01029	5.47144	8.27318	9.30953	22.3574	39.9401	AT1G04330		A proline/serine rich protein of unknown function. It interacts with defense related MAP kinase MPK6 and others. May be involved in signaling during defense or stress response.	hypothetical protein;(source:Araport11)
1469	1672	AT3G13640	Chr3	4458461	4461733	1.75812	1.89075	1.82228	5.47115	10.0034	9.80491	11.0313	30.8396	ABCE1	RNAse l inhibitor protein 1	member of RLI subfamily	RNAse l inhibitor protein 1;(source:Araport11)
1470	1812	AT3G59790	Chr3	22092448	22094240	1.62085	1.99399	1.85618	5.47102	5.52336	12.6852	11.7174	29.926	MPK10	MAP kinase 10	Encodes a member of the MAP Kinase family. Thought to be a pseuedogene	MAPK10 is expressed very transiently during germination and in the leaf tips/hydathodes. Loss of function mutations are late flowering in long days and exhibit abnormal patterning of cotyledon veins. MPK10 interacts with and may be regulated by MPKK2 another map kinase.
1471	1356	AT4G11720	Chr4	7063255	7066878	1.4623	2.30357	1.70452	5.47039	3.6272	19.1882	10.0441	32.8595	HAP2	hapless 2	Encodes HAP2 with the following predicted motifs: an N-terminal secretion signal	a single transmembrane domain and a C-terminal histidine-rich domain. HAP2 is expressed only in the haploid sperm and is required for pollen tube guidance and fertilization. Predominantly localized to sperm endoplasmic reticulum membranes. May also reside in other endomembranes
1472	1395	AT3G27970	Chr3	10389609	10391544	1.51343	2.09174	1.8642	5.46937	4.39622	14.0319	14.215	32.6431	AT3G27970	Exonuclease family protein		Exonuclease family protein;(source:Araport11)
1473	1910	AT5G39290	Chr5	15735871	15736908	1.76774	2.032	1.66912	5.46886	8.2495	12.9891	8.09647	29.3351	EXP26	expansin A26	member of Alpha-Expansin Gene Family. Naming convention from the Expansin Working Group (Kende et al	2004. Plant Mol Bio)
1474	2007	AT5G22030	Chr5	7289703	7296344	1.81123	1.80135	1.85618	5.46876	8.50869	8.67728	11.7174	28.9034	UBP8	ubiquitin-specific protease 8		ubiquitin-specific protease 8;(source:Araport11)
1475	814	AT5G59040	Chr5	23836686	23837259	1.68031	1.69425	2.09401	5.46857	8.0941	7.31119	23.0186	38.4239	COPT3	copper transporter 3	encodes a member of copper transporter family and functionally complements a high affinity copper transporter mutant in yeast	copper transporter 3;(source:Araport11)
1476	1066	AT4G19720	Chr4	10730363	10731750	1.74661	1.79335	1.92853	5.46849	8.33655	9.06538	18.1113	35.5132	AT4G19720	Glycosyl hydrolase family protein with chitinase insertion domain		Glycosyl hydrolase family protein with chitinase insertion domain-containing protein;(source:Araport11)
1477	1365	AT5G24150	Chr5	8172316	8175431	1.65708	1.80737	2.00352	5.46797	6.53487	8.47896	17.7967	32.8105	SQP1	FAD/NAD(P)-binding oxidoreductase family protein	squalene monooxygenase gene homolog	FAD/NAD(P)-binding oxidoreductase family protein;(source:Araport11)
1478	1084	AT3G48230	Chr3	17855112	17858120	1.61541	1.85344	1.99895	5.4678	6.58444	9.06538	19.7055	35.3553	AT3G48230	Protein of Unknown Function (DUF239)		carboxyl-terminal peptidase (DUF239);(source:Araport11)
1479	1820	AT4G06583	Chr4	3576112	3576681	1.75438	2.10777	1.60531	5.46746	8.45984	14.473	6.92799	29.8608	AT4G06583			hypothetical protein;(source:Araport11)
1480	2187	AT1G22150	Chr1	7818361	7821344	1.81063	1.96286	1.69389	5.46738	8.6719	11.2918	8.01267	27.9764	SULTR1;3		sulfate transporter Sultr1;3	sulfate transporter 1;(source:Araport11)
1481	1353	AT1G55220	Chr1	20600883	20601436	1.72813	1.99907	1.73987	5.46707	8.6277	11.9919	12.2496	32.8692	AT1G55220			hypothetical protein;(source:Araport11)
1482	1212	AT5G01680	Chr5	253996	256640	1.64958	1.97057	1.84624	5.46639	6.83759	12.7479	14.4971	34.0826	CHX26	cation/H+ exchanger 26	member of Putative Na+/H+ antiporter family	cation/H+ exchanger 26;(source:Araport11)
1483	1737	AT2G06555	Chr2	2604148	2604927	1.46507	2.12783	1.87304	5.46594	3.09443	15.3425	11.9643	30.4012	AT2G06555			hypothetical protein;(source:Araport11)
1484	1343	AT3G57600	Chr3	21332783	21333863	1.70772	2.22068	1.53734	5.46574	7.91504	19.4342	5.61415	32.9634	AT3G57600	Integrase-type DNA-binding superfamily protein	encodes a member of the DREB subfamily A-2 of ERF/AP2 transcription factor family. The protein contains one AP2 domain. There are eight members in this subfamily including DREB2A AND DREB2B that are involved in response to drought.	Integrase-type DNA-binding superfamily protein;(source:Araport11)
1485	1887	AT1G49340	Chr1	18252355	18264462	1.92113	1.60138	1.94303	5.46554	10.5099	5.06138	13.8963	29.4676	ATPI4K ALPHA		Encodes a phosphatidylinositol 4-kinase that is expressed in inflorescences and shoots.	Phosphatidylinositol 3- and 4-kinase family protein;(source:Araport11)
1486	1720	AT5G16486	Chr5	5383597	5384226	1.92785	2.05092	1.48672	5.46549	12.2503	13.5398	4.75054	30.5406	AT5G16486	RNA-directed DNA polymerase (reverse transcriptase)-related family protein		RNA-directed DNA polymerase (reverse transcriptase)-related family protein;(source:Araport11)
1487	1012	AT1G64710	Chr1	24044545	24046552	1.45233	2.19386	1.8187	5.46489	3.81355	18.3191	13.8604	35.993	AT1G64710			GroES-like zinc-binding alcohol dehydrogenase family protein;(source:Araport11)
1488	1427	AT1G31670	Chr1	11337558	11341889	1.96259	1.67406	1.82804	5.46469	13.2983	6.03517	13.056	32.3895	AT1G31670	Copper amine oxidase family protein		Copper amine oxidase family protein;(source:Araport11)
1489	1349	AT1G59870	Chr1	22034506	22040038	2.21264	1.65349	1.59842	5.46455	19.5984	6.49851	6.81255	32.9095	PEN3	ABC-2 and Plant PDR ABC-type transporter family protein	ATP binding cassette transporter. Localized to the plasma membrane in uninfected cells. In infected leaves	the protein concentrated at infection sites. Contributes to nonhost resistance to inappropriate pathogens that enter by direct penetration in a salicylic acidÂ–dependent manner. Required for mlo resistance. Has Cd transporter activity (Cd2+ extrusion pump) and contributes to heavy metal resistance. The mRNA is cell-to-cell mobile.
1490	919	AT1G18250	Chr1	6276788	6278150	1.97822	1.65909	1.82717	5.46448	16.1058	6.45226	14.5351	37.0932	ATLP-1	Pathogenesis-related thaumatin superfamily protein	encodes a thaumatin-like protein	Pathogenesis-related thaumatin superfamily protein;(source:Araport11)
1491	1248	AT5G07200	Chr5	2243553	2245339	1.53102	2.16577	1.76762	5.46441	4.74518	16.7471	12.1939	33.6862	GA20OX3	gibberellin 20-oxidase 3	encodes a gibberellin 20-oxidase.	gibberellin 20-oxidase 3;(source:Araport11)
1492	1004	AT3G53040	Chr3	19664674	19666487	1.75324	1.97705	1.73405	5.46434	9.4536	13.8327	12.8219	36.1082	AT3G53040	late embryogenesis abundant protein	putative / LEA protein	putative
1493	1913	AT3G52010	Chr3	19296244	19298073	1.70544	2.02555	1.73211	5.4631	7.05009	12.5607	9.69876	29.3096	scpl37	serine carboxypeptidase-like 37		serine carboxypeptidase-like 37;(source:Araport11)
1494	794	AT5G38600	Chr5	15456595	15460767	1.62788	1.54858	2.28646	5.46292	6.39246	4.36173	27.8537	38.6079	AT5G38600			Proline-rich spliceosome-associated (PSP) family protein / zinc knuckle (CCHC-type) family protein;(source:Araport11)
1495	1647	AT1G64570	Chr1	23978868	23983925	1.75991	2.03801	1.66477	5.46269	8.33909	14.2263	8.41557	30.981	DUO3	Homeodomain-like superfamily protein		Homeodomain-like superfamily protein;(source:Araport11)
1496	692	AT2G44581	Chr2	18397996	18398433	1.45629	2.52935	1.47705	5.46269	4.43425	29.9645	5.5646	39.9633	AT2G44581	RING/U-box superfamily protein		RING/U-box superfamily protein;(source:Araport11)
1497	1934	AT5G26150	Chr5	9137461	9140099	1.81191	1.9678	1.68201	5.46172	9.25228	11.8862	8.09264	29.2311	AT5G26150			protein kinase family protein;(source:Araport11)
1498	1439	AT5G07280	Chr5	2285040	2288686	1.60788	1.91991	1.93334	5.46113	5.28068	11.3322	15.6872	32.3001	EMS1	Leucine-rich repeat transmembrane protein kinase	Encodes EMS1 (EXCESS MICROSPOROCYTES1)	a putative leucine-rich repeat receptor protein kinase that controls somatic and reproductive cell fates in Arabidopsis anther.
1499	1213	AT5G01040	Chr5	13128	16173	2.15552	1.59297	1.71249	5.46098	17.7009	5.28451	11.0796	34.065	LAC8	laccase 8	putative laccase	knockout mutant showed early flowering
1500	2117	AT5G15070	Chr5	4876515	4885821	1.74683	1.76077	1.95227	5.45987	7.23969	7.38914	13.7146	28.3434	AT5G15070		Encodes a functional VIP1/PPIP5K-type ATP-grasp kinase that is involved in both InsP6 to InsP7 conversion and InsP7 to InsP8 conversion. It is the minor isoform in plants and is expressed in pollen.	Phosphoglycerate mutase-like family protein;(source:Araport11)
1501	1689	AT4G02320	Chr4	1022725	1026118	2.13439	1.79436	1.53111	5.45986	15.9345	8.3444	6.49273	30.7716	AT4G02320	Plant invertase/pectin methylesterase inhibitor superfamily		Plant invertase/pectin methylesterase inhibitor superfamily;(source:Araport11)
1502	1800	AT2G25980	Chr2	11077488	11079918	1.7418	1.99907	1.71882	5.45969	8.50624	11.9919	9.50201	30.0001	AT2G25980			Mannose-binding lectin superfamily protein;(source:Araport11)
1503	1834	AT5G36150	Chr5	14220737	14225422	1.63365	2.11822	1.70746	5.45933	6.59584	14.6394	8.57195	29.8072	PEN3			putative pentacyclic triterpene synthase 3;(source:Araport11)
1504	1615	AT2G44160	Chr2	18262210	18265346	1.78155	1.9972	1.6802	5.45895	8.13765	13.0492	9.96499	31.1518	MTHFR2	methylenetetrahydrofolate reductase 2	methylenetetrahydrofolate reductase MTHFR2 mRNA	complete The mRNA is cell-to-cell mobile.
1505	1226	AT5G25970	Chr5	9066377	9067974	1.4332	1.98209	2.04312	5.45841	3.27982	12.0338	18.5435	33.8571	AT5G25970			Core-2/I-branching beta-1
1506	988	AT1G09460	Chr1	3053901	3055360	1.73572	1.92656	1.79612	5.4584	9.64189	12.416	14.1885	36.2464	AT1G09460	Carbohydrate-binding X8 domain superfamily protein		Carbohydrate-binding X8 domain superfamily protein;(source:Araport11)
1507	2123	AT5G49490	Chr5	20075328	20076185	1.74223	2.1447	1.57138	5.45831	7.67287	15.2572	5.37992	28.31	AGL83	AGAMOUS-like 83		AGAMOUS-like 83;(source:Araport11)
1508	1905	AT5G51750	Chr5	21020207	21022781	1.74223	1.84506	1.87093	5.45822	7.67287	9.38019	12.308	29.3611	SBT1.3	subtilase 1.3		subtilase 1.3;(source:Araport11)
1509	1642	AT4G10120	Chr4	6314787	6319936	1.9339	1.59299	1.93114	5.45803	11.6677	5.40203	13.9476	31.0173	ATSPS4F		Encodes a sucrose-phosphate synthase.	Sucrose-phosphate synthase family protein;(source:Araport11)
1510	1753	AT3G46270	Chr3	17000641	17004251	1.80474	2.03879	1.61402	5.45755	8.19705	12.8492	9.22021	30.2665	AT3G46270			receptor protein kinase-like protein;(source:Araport11)
1511	1818	AT2G37460	Chr2	15726448	15729098	1.96504	1.84341	1.64865	5.4571	11.5392	9.97296	8.37862	29.8908	UMAMIT12	nodulin MtN21 /EamA-like transporter family protein	nodulin MtN21-like transporter family protein	nodulin MtN21 /EamA-like transporter family protein;(source:Araport11)
1512	901	AT2G21235	Chr2	9096592	9098767	1.67181	1.93974	1.84539	5.45694	8.76809	12.7951	15.7172	37.2804	AT2G21235	Basic-leucine zipper (bZIP) transcription factor family protein		Basic-leucine zipper (bZIP) transcription factor family protein;(source:Araport11)
1513	1524	AT4G06479	Chr4	3067503	3068769	1.73557	2.26385	1.45748	5.4569	8.41016	18.1694	5.16857	31.7481	AT4G06479	zinc ion binding;nucleic acid binding		nucleic acid binding / zinc ion binding protein;(source:Araport11)
1514	1235	AT5G49660	Chr5	20161206	20164729	1.60807	1.86861	1.98021	5.45689	5.98911	10.3136	17.4869	33.7896	XIP1	Leucine-rich repeat transmembrane protein kinase family protein	The gene encodes receptorlike kinase (RLK). Involved in the maintenance organization of cell files or cell morphology in conductive elements. Functions as a receptor for CEP1 peptide. Mediates nitrate uptake signaling.	Leucine-rich repeat transmembrane protein kinase family protein;(source:Araport11)
1515	1960	AT1G66950	Chr1	24978205	24984619	1.78307	1.91242	1.76122	5.45671	7.78301	10.599	10.7203	29.1023	ABCG39	pleiotropic drug resistance 11	Encodes a plasma membrane-localized ABC transporter. Confers tolerance to herbicide paraquat.	pleiotropic drug resistance 11;(source:Araport11)
1516	1249	AT5G24710	Chr5	8458847	8468173	1.73178	2.01556	1.70924	5.45658	9.7117	14.5462	9.41913	33.677	AT5G24710	Transducin/WD40 repeat-like superfamily protein	WD40/YVTN repeat protein which cooperates with the AP2 complex in the clathrin-mediated endocytosis of cellulose synthase to regulate cellulose biosynthesis.	Transducin/WD40 repeat-like superfamily protein;(source:Araport11)
1517	1732	AT5G13060	Chr5	4142958	4147091	1.92495	1.71901	1.81243	5.45639	11.7877	7.03777	11.6103	30.4358	ABAP1	ARMADILLO BTB protein 1	Encodes a novel Armadillo BTB protein that intreacts with the pre-replication complex and several transcription factors. Overexpression results in decreased cell proliferation and loss of function results in increased cell proliferation suggesting a role in negative regulation of cellular proliferation.	ARMADILLO BTB protein 1;(source:Araport11)
1518	2161	AT2G10260	Chr2	3938527	3941240	1.60728	2.17118	1.67755	5.45601	4.90457	15.8865	7.34036	28.1314	AT2G10260			Ulp1 protease family protein;(source:Araport11)
1519	2185	AT2G17080	Chr2	7433326	7434117	1.61983	1.94612	1.8899	5.45585	5.09057	10.8884	12.0082	27.9872	AT2G17080	Arabidopsis protein of unknown function (DUF241)		hypothetical protein (DUF241);(source:Araport11)
1520	1033	AT5G18990	Chr5	6340076	6341614	1.62012	1.66401	2.17144	5.45557	5.97249	6.16717	23.6569	35.7966	AT5G18990	Pectin lyase-like superfamily protein		Pectin lyase-like superfamily protein;(source:Araport11)
1521	1487	AT3G43170	Chr3	15172148	15172754	1.68408	1.88244	1.88878	5.4553	7.14124	10.3374	14.4971	31.9757	AT3G43170			hypothetical protein;(source:Araport11)
1522	1341	AT1G62400	Chr1	23090243	23091589	1.60059	2.1472	1.70658	5.45437	5.84677	17.3423	9.79886	32.9879	HT1	Protein kinase superfamily protein	Protein kinase involved in regulation of stomatal aperture in response to CO2.	Protein kinase superfamily protein;(source:Araport11)
1523	1516	AT1G53633	Chr1	20017389	20017932	1.84377	1.51854	2.09153	5.45384	9.81373	4.41252	17.5695	31.7958	AT1G53633			hypothetical protein;(source:Araport11)
1524	2135	AT1G53950	Chr1	20146448	20147988	1.8363	1.86873	1.7484	5.45343	9.10867	9.60323	9.53561	28.2475	AT1G53950	Ubiquitin-like superfamily protein		ubiquitin-40S ribosomal S27a-like protein;(source:Araport11)
1525	1783	AT2G29120	Chr2	12511292	12515895	1.59659	1.84021	2.0165	5.4533	5.5349	8.81687	15.7226	30.0744	GLR2.7	glutamate receptor 2.7	member of Putative ligand-gated ion channel subunit family	glutamate receptor 2.7;(source:Araport11)
1526	1883	AT4G27190	Chr4	13620977	13623934	1.74105	1.91964	1.79243	5.45312	8.10021	10.3533	11.0498	29.5033	AT4G27190	NB-ARC domain-containing disease resistance protein		NB-ARC domain-containing disease resistance protein;(source:Araport11)
1527	1893	AT1G29290	Chr1	10244966	10245572	1.91499	1.91964	1.61845	5.45308	10.4185	10.3533	8.64482	29.4166	AT1G29290		Group II CEP family member; binds to vascular tissue independently of CEPR1 or CRA2.	B-cell lymphoma 6 protein;(source:Araport11)
1528	1451	AT4G36260	Chr4	17155556	17157245	1.74524	1.90577	1.80177	5.45278	8.91639	12.0465	11.2867	32.2496	STY2	Lateral root primordium (LRP) protein-related	A member of SHI gene family. Arabidopsis thaliana has ten members that encode proteins with a RING finger-like zinc finger motif. Despite being highly divergent in sequence	many of the SHI-related genes are partially redundant in function and synergistically promote gynoecium
1529	1367	AT4G22650	Chr4	11913557	11914027	1.5679	1.71876	2.16595	5.45261	5.6795	7.66819	19.4582	32.8059	AT4G22650			lipid transfer protein;(source:Araport11)
1530	2095	AT3G23430	Chr3	8387508	8393296	1.66255	2.01231	1.7777	5.45256	5.94225	12.2747	10.2205	28.4374	PHO1	phosphate 1	Encodes a protein with the mainly hydrophilic N-terminal and the C-terminal containing 6 potential membrane-spanning domains. The mutant is deficient in the transfer of phosphate from root epidermal and cortical cells to the xylem. Its expression is repressed by phosphate (Pi) in shoots	and transiently induced by phosphite (Phi) in roots and shoots. PHO is expressed in developing ovules and plays a role in the transfer of Ph from maternal tissues to filial tissues.
1531	1669	AT5G07420	Chr5	2349455	2351509	1.56121	1.93165	1.95937	5.45223	4.8966	11.3837	14.5809	30.8612	AT5G07420	Pectin lyase-like superfamily protein		Pectin lyase-like superfamily protein;(source:Araport11)
1532	2291	AT5G28190	Chr5	10167850	10170696	1.82074	1.87992	1.75151	5.45217	8.4756	9.57167	9.4332	27.4805	AT5G28190			transmembrane protein;(source:Araport11)
1533	1468	AT1G79350	Chr1	29844633	29853414	1.49356	1.8137	2.14469	5.45195	3.47149	9.21034	19.4779	32.1597	EMB1135	RING/FYVE/PHD zinc finger superfamily protein	Encodes the Arabidopsis thaliana orthologue of metazoan Strawberry notch	a highly conserved co-activator of the developmental regulator Notch. It mediates stress-induced chromatin memory by modulating nucleosome occupancy by interacting with chromatin remodeling proteins of the ISWI and SWI/SNF classes.
1534	1951	AT1G33925	Chr1	12322574	12322753	2.04677	1.69748	1.70746	5.45171	13.1567	7.39834	8.57195	29.127	None	None	None	None
1535	1596	AT3G30200	Chr3	11827752	11834262	1.70459	1.98408	1.76249	5.45116	8.2777	13.888	9.09078	31.2565	AT3G30200	Plant transposase (Ptta/En/Spm family)		Plant transposase (Ptta/En/Spm family);(source:Araport11)
1536	1830	AT1G32400	Chr1	11689106	11691531	2.02593	1.69458	1.73045	5.45096	13.919	6.28372	9.61677	29.8195	TOM2A	tobamovirus multiplication 2A	TOM2A encodes a 280 amino acid putative four-pass transmembrane protein with a C-terminal farnesylation signal	essential for efficient multiplication of tobacco mosaic viruses.
1537	2304	AT5G37910	Chr5	15096210	15097318	2.04677	1.69458	1.7094	5.45075	13.1567	6.28372	7.97794	27.4184	AT5G37910	Protein with RING/U-box and TRAF-like domains		Protein with RING/U-box and TRAF-like domain;(source:Araport11)
1538	2046	AT2G31960	Chr2	13588887	13600229	1.5645	2.19765	1.68858	5.45073	4.44088	16.5252	7.69801	28.6641	GSL03		encodes a protein similar to callose synthase	glucan synthase-like 3;(source:Araport11)
1539	1309	AT2G22125	Chr2	9406263	9414518	1.90048	1.75867	1.79157	5.45072	13.2128	8.68884	11.3148	33.2164	CSI1	binding	Encodes a protein involved in cell elongation in root and anther filaments. Mutants have greater cell volumes in root tissues and have additive phenotypes with other cell expansion mutants such as those carrying mutations in COB	QUI and POM1 loci. POM2/CSI1 promotes Cellulose Synthase and microtubule co-alignment. The mRNA is cell-to-cell mobile.
1540	1375	AT4G08097	Chr4	5004096	5005932	1.71007	1.79483	1.94577	5.45067	7.44023	8.07949	17.2606	32.7803	AT4G08097			hypothetical protein;(source:Araport11)
1541	2085	AT4G03460	Chr4	1536404	1540111	1.9679	1.6681	1.81435	5.45035	12.31	5.8635	10.3015	28.475	AT4G03460			Ankyrin repeat family protein;(source:Araport11)
1542	1391	AT5G51500	Chr5	20917929	20919838	1.64179	2.03547	1.77303	5.45029	7.60124	12.8069	12.2597	32.6678	AT5G51500	Plant invertase/pectin methylesterase inhibitor superfamily		Plant invertase/pectin methylesterase inhibitor superfamily;(source:Araport11)
1543	2192	AT4G15380	Chr4	8788739	8790444	1.80609	1.85344	1.79071	5.45024	8.88347	9.06538	10.0085	27.9573	CYP705A4	cytochrome P450	family 705	subfamily A
1544	1194	AT1G34580	Chr1	12660551	12663870	1.45588	2.23599	1.75834	5.45021	4.23692	17.889	12.1479	34.2738	AT1G34580			Major facilitator superfamily protein;(source:Araport11)
1545	1234	AT1G30950	Chr1	11036180	11037508	1.62307	2.13217	1.69428	5.44952	6.7017	16.7885	10.3052	33.7954	UFO	F-box family protein	Required for the proper identity of the floral meristem. Involved in establishing the whorled pattern of floral organs	in the control of specification of the floral meristem
1546	2108	AT4G10850	Chr4	6674998	6676981	1.72733	2.10934	1.61275	5.44942	7.40745	14.5916	6.39099	28.39	SWEET7	Nodulin MtN3 family protein		Nodulin MtN3 family protein;(source:Araport11)
1547	2195	AT5G23990	Chr5	8105565	8108590	1.66683	2.15794	1.62446	5.44923	6.04222	15.5704	6.32807	27.9407	FRO5		Encodes a ferric chelate reductase that is expressed at low levels in roots	shoots and flowers
1548	1761	AT2G24000	Chr2	10209475	10214042	1.88529	1.53558	2.02792	5.44879	9.77465	4.8752	15.5482	30.1981	scpl22	serine carboxypeptidase-like 22		serine carboxypeptidase-like 22;(source:Araport11)
1549	1944	AT5G49470	Chr5	20063448	20068665	1.89478	1.82479	1.72878	5.44835	10.3032	9.31712	9.53812	29.1584	AT5G49470		Encodes a protein with similarity to RAF MAP Kinase that is expressed in most plant tissues. Based on loss of function and gain of function phenotypes	RAF10 appears to be involved in ABA response.
1550	1210	AT2G03530	Chr2	1071594	1073566	1.67521	2.0074	1.76489	5.4475	7.01197	15.809	11.2735	34.0945	UPS2		Mediate high-affinity uracil and 5-FU (a toxic uracil analogue) transport when expressed in yeast and Xenopus oocytes.Involved in allantoin transport.	ureide permease 2;(source:Araport11)
1551	1237	AT5G03860	Chr5	1032103	1034973	1.92125	1.84413	1.68146	5.44684	14.0398	9.36574	10.3538	33.7593	MLS	malate synthase	Encodes a protein with malate synthase activity.	malate synthase;(source:Araport11)
1552	1594	AT3G59510	Chr3	21988453	21989712	1.88093	1.6877	1.87816	5.44679	10.9142	7.12529	13.2266	31.2661	AT3G59510	Leucine-rich repeat (LRR) family protein		Leucine-rich repeat (LRR) family protein;(source:Araport11)
1553	1956	AT4G07670	Chr4	4462911	4464347	1.64495	1.77401	2.02741	5.44637	5.4723	7.61949	16.0215	29.1133	AT4G07670	protease-associated (PA) domain-containing protein		protease-associated (PA) domain-containing protein;(source:Araport11)
1554	1484	AT1G49530	Chr1	18332429	18333689	1.95952	1.82054	1.66621	5.44627	13.603	8.7873	9.62767	32.018	GGPS6	geranylgeranyl pyrophosphate synthase 6	encodes a mitochondria-targeted geranylgeranyl pyrophosphate synthase	geranylgeranyl pyrophosphate synthase 6;(source:Araport11)
1555	1465	AT1G34360	Chr1	12542863	12546172	1.81525	1.64057	1.98848	5.4443	9.47483	6.23896	16.4579	32.1717	AT1G34360			translation initiation factor 3 (IF-3) family protein;(source:Araport11)
1556	1201	AT5G59120	Chr5	23864730	23868052	1.62437	2.07194	1.74784	5.44415	8.03674	14.392	11.756	34.1847	SBT4.13	subtilase 4.13	SBT4.13 subtilase. Activity is inhibited by SPI-1.	subtilase 4.13;(source:Araport11)
1557	1556	AT1G10700	Chr1	3554104	3556503	1.46759	1.92688	2.04916	5.44363	4.13638	11.2313	16.1268	31.4945	PRS3		Encodes a P-independent phosphoribosyl pyrophosphate (PRPP) synthase.	phosphoribosyl pyrophosphate (PRPP) synthase 3;(source:Araport11)
1558	1666	AT4G28800	Chr4	14221970	14224075	1.65215	2.0561	1.73516	5.44341	6.83534	13.8756	10.1599	30.8708	AT4G28800			basic helix-loop-helix (bHLH) DNA-binding superfamily protein;(source:Araport11)
1559	1607	AT5G59190	Chr5	23885855	23888673	1.8109	1.88493	1.74732	5.44315	9.80088	10.1723	11.2278	31.201	AT5G59190	subtilase family protein		subtilase family protein;(source:Araport11)
1560	2001	AT3G11980	Chr3	3814236	3817117	1.83982	1.67919	1.92358	5.44259	9.5137	6.23414	13.1722	28.92	MS2	Jojoba acyl CoA reductase-related male sterility protein	Similar to fatty acid reductases.	Jojoba acyl CoA reductase-related male sterility protein;(source:Araport11)
1561	1845	AT5G25880	Chr5	9024549	9028377	1.48989	2.07851	1.87419	5.44259	3.93614	13.7317	12.048	29.7158	NADP-ME3		The malic enzyme (EC 1.1.1.40) encoded by the ATNADP-ME3 is presumably cytosolic and restricted in its expression by both developmental and cell-specific signals.	NADP-malic enzyme 3;(source:Araport11)
1562	1067	AT5G67000	Chr5	26746677	26747281	1.38606	2.17417	1.88228	5.44251	3.06208	18.1424	14.2911	35.4956	AT5G67000	Integrase-type DNA-binding superfamily protein	encodes a member of the ERF (ethylene response factor) subfamily B-6 of ERF/AP2 transcription factor family. The protein contains one AP2 domain. There are 12 members in this subfamily including RAP2.11.	Integrase-type DNA-binding superfamily protein;(source:Araport11)
1563	2298	AT3G47770	Chr3	17618055	17622678	1.67262	1.93288	1.83681	5.44231	6.06973	10.6192	10.7503	27.4392	ABCA6			ABC2 homolog 5;(source:Araport11)
1564	2081	AT1G58122	Chr1	21520401	21522457	1.84586	2.07851	1.51756	5.44193	8.94861	13.7317	5.81992	28.5002	None	None	None	None
1565	1933	AT5G18410	Chr5	6097271	6105031	1.79416	1.88428	1.7631	5.44154	9.52166	9.9681	9.74316	29.2329	PIR121	transcription activators	distorted trichomes and exhibits a diffuse actin cytoskeleton	transcription activator;(source:Araport11)
1566	1897	AT2G02700	Chr2	756443	757942	1.77748	1.80049	1.86326	5.44123	8.13182	8.08956	13.1779	29.3993	AT2G02700	Cysteine/Histidine-rich C1 domain family protein		Cysteine/Histidine-rich C1 domain family protein;(source:Araport11)
1567	1492	AT1G20132	Chr1	6981264	6983627	1.94771	1.61514	1.87835	5.4412	12.3889	5.06138	14.4642	31.9145	AT1G20132	GDSL-like Lipase/Acylhydrolase superfamily protein	GDSL-motif esterase/acyltransferase/lipase. Enzyme group with broad substrate specificity that may catalyze acyltransfer or hydrolase reactions with lipid and non-lipid substrates.	GDSL-like Lipase/Acylhydrolase superfamily protein;(source:Araport11)
1568	1380	AT2G43440	Chr2	18039311	18040722	1.44704	2.02418	1.96981	5.44103	3.67641	13.1786	15.9041	32.7591	AT2G43440	F-box and associated interaction domains-containing protein		F-box and associated interaction domains-containing protein;(source:Araport11)
1569	1652	AT5G03640	Chr5	927915	930781	1.82303	2.05634	1.56136	5.44073	9.48493	14.9569	6.50844	30.9503	AT5G03640		AGCVIII kinase involved in the pulse-induced first positive phototropism.	Protein kinase superfamily protein;(source:Araport11)
1570	2343	AT5G46260	Chr5	18759102	18763358	1.81794	1.78725	1.83545	5.44064	8.60823	7.85319	10.7874	27.2488	AT5G46260	disease resistance protein (TIR-NBS-LRR class) family		disease resistance protein (TIR-NBS-LRR class) family;(source:Araport11)
1571	2019	AT5G40380	Chr5	16151772	16155177	1.82766	1.86958	1.74334	5.44058	8.69263	9.87232	10.2653	28.8302	CRK42		Encodes a cysteine-rich receptor-like protein kinase.	cysteine-rich RLK (RECEPTOR-like protein kinase) 42;(source:Araport11)
1572	2129	AT1G30490	Chr1	10796135	10800961	1.66947	1.9064	1.86364	5.43951	6.58554	10.0897	11.5999	28.2751	PHV	Homeobox-leucine zipper family protein / lipid-binding START domain-containing protein	Dominant PHV mutations cause transformation of abaxial leaf fates into adaxial leaf fates. Has overlapping functions with PHABULOSA	REVOLUTA and CORONA/ATHB15 in patterning the apical portion of the embryo. Encodes a member of HD-Zip family which contains homeodomain-leucine zipper domains and domain similar to a mammalian sterol binding domain.
1573	1763	AT1G75470	Chr1	28330072	28331300	1.6974	2.0381	1.70381	5.43931	7.52704	13.2485	9.41242	30.188	PUP15	purine permease 15	Member of a family of proteins related to PUP1	a purine transporter. May be involved in the transport of purine and purine derivatives such as cytokinins
1574	2292	AT3G50380	Chr3	18686443	18700533	1.72029	1.87992	1.83908	5.43929	6.68897	9.57167	11.219	27.4796	AT3G50380			vacuolar protein sorting-associated protein
1575	1610	AT2G26130	Chr2	11127134	11128476	1.83982	1.71997	1.8794	5.43919	9.5137	7.6353	14.0333	31.1823	AT2G26130	RING/U-box protein with C6HC-type zinc finger	Encodes a RING-type zinc finger ubiquitin ligase involved in seed longevity.Gain of function (35S promoter) increases	and loss of function decreases
1576	1546	AT1G10385	Chr1	3403224	3405856	1.57479	2.16058	1.70381	5.43918	5.41101	16.7491	9.41242	31.5725	AT1G10385	Vps51/Vps67 family (components of vesicular transport) protein		Vps51/Vps67 family (components of vesicular transport) protein;(source:Araport11)
1577	1061	AT4G11420	Chr4	6947476	6952445	1.62168	2.21459	1.60264	5.43891	6.33753	19.9121	9.31365	35.5633	EIF3A	eukaryotic translation initiation factor 3A	Encodes a subunit of eukaryotic initiation factor 3 (eIF3)	a multisubunit complex that is required for binding of mRNA to 40 S ribosomal subunits
1578	1961	AT1G44030	Chr1	16724237	16726643	1.88019	2.05203	1.50583	5.43805	10.7726	13.1402	5.18515	29.098	AT1G44030			Cysteine/Histidine-rich C1 domain family protein;(source:Araport11)
1579	1242	AT2G15490	Chr2	6761635	6763500	1.65787	1.95031	1.82972	5.4379	7.33652	12.036	14.3562	33.7287	UGT73B4	UDP-glycosyltransferase 73B4		UDP-glycosyltransferase 73B4;(source:Araport11)
1580	1747	AT5G24180	Chr5	8195600	8197119	1.95371	1.66488	1.81915	5.43774	12.0674	6.52473	11.6836	30.2757	AT5G24180	Lipase class 3-related protein		Lipase class 3-related protein;(source:Araport11)
1581	1154	AT5G26617	Chr5	9360462	9360988	1.56567	1.81375	2.05825	5.43767	5.14984	9.44385	20.1404	34.7341	AT5G26617			reverse transcriptase-like protein;(source:Araport11)
1582	1112	AT1G18350	Chr1	6315651	6316738	1.5933	2.03586	1.80849	5.43765	6.38337	14.7545	13.9697	35.1076	MKK7	MAP kinase kinase 7	MAP kinase kinase7. Member of plant mitogen-activated protein kinase kinase group D. Negative regulator of polar auxin transport. Overexpression leads to activation of basal and systemic acquired resistance.	MAP kinase kinase 7;(source:Araport11)
1583	1250	AT5G55893	Chr5	22624738	22625892	1.67877	1.88994	1.86879	5.4375	8.24153	11.3088	14.1267	33.677	AT5G55893			hypothetical protein;(source:Araport11)
1584	1852	AT5G07830	Chr5	2503323	2506688	2.03711	1.76151	1.6382	5.43682	13.4766	8.08965	8.10052	29.6668	GUS2	glucuronidase 2	Belongs to the plant glycoside hydrolase family 79. Encodes a protein with several posttranslational modification sites including O-&#946;-GlcNAc attachment sites and serine-	threonine- and tyrosine-phosphorylation sites
1585	1475	AT5G27870	Chr5	9878991	9881806	1.84066	1.7608	1.83476	5.43622	10.8342	8.13452	13.1381	32.1068	AT5G27870	Plant invertase/pectin methylesterase inhibitor superfamily		Plant invertase/pectin methylesterase inhibitor superfamily;(source:Araport11)
1586	1848	AT5G39280	Chr5	15730713	15731706	1.62712	1.831	1.9779	5.43602	6.06785	8.75686	14.8766	29.7013	EXPA23	expansin A23	member of Alpha-Expansin Gene Family. Naming convention from the Expansin Working Group (Kende et al	2004. Plant Mol Bio)
1587	1374	AT4G35680	Chr4	16917749	16920008	2.11567	1.71923	1.60041	5.43531	16.9198	8.07615	7.78798	32.7839	AT4G35680	Arabidopsis protein of unknown function (DUF241)		selection/upkeep of intraepithelial T-cells protein;(source:Araport11)
1588	2005	AT2G22030	Chr2	9372530	9373681	1.59094	1.98629	1.85804	5.43527	5.63799	12.0239	11.2465	28.9084	AT2G22030	Galactose oxidase/kelch repeat superfamily protein		Galactose oxidase/kelch repeat superfamily protein;(source:Araport11)
1589	1553	AT3G21830	Chr3	7693481	7693939	1.869	1.92501	1.64112	5.43513	10.5252	12.0363	8.9436	31.5051	SK8	SKP1-like 8		SKP1-like 8;(source:Araport11)
1590	780	AT3G46900	Chr3	17268875	17269510	1.51596	1.8767	2.04247	5.43513	4.45984	11.8643	22.4593	38.7834	COPT2	copper transporter 2	encodes a member of copper transporter family and functionally complements a high affinity copper transporter mutant in yeast	copper transporter 2;(source:Araport11)
1591	851	AT1G43800	Chr1	16577610	16579722	1.76035	2.01289	1.66187	5.43511	9.7871	15.7597	12.3313	37.8781	FTM1	Plant stearoyl-acyl-carrier-protein desaturase family protein	&#916;9 stearoyl-ACP desaturase which together with FAB2	AAD1
1592	1339	AT4G20240	Chr4	10931493	10934212	1.67875	1.95533	1.80064	5.43472	7.14947	12.6293	13.2112	32.99	CYP71A27		putative cytochrome P450	cytochrome P450
1593	615	AT1G73260	Chr1	27547274	27548190	1.69091	1.76367	1.98001	5.43459	9.53399	10.6938	20.8808	41.1086	KTI1	kunitz trypsin inhibitor 1	Encodes a trypsin inhibitor involved in modulating programmed cell death in plant-pathogen interactions.	kunitz trypsin inhibitor 1;(source:Araport11)
1594	2041	AT2G11462	Chr2	4589735	4590378	1.78307	1.89316	1.75827	5.4345	7.78301	9.82902	11.085	28.697	AT2G11462			hypothetical protein;(source:Araport11)
1595	2199	AT5G53610	Chr5	21779061	21779393	1.8333	1.78725	1.81387	5.43442	8.70941	7.85319	11.3462	27.9088	AT5G53610	Carbohydrate-binding X8 domain superfamily protein		Carbohydrate-binding X8 domain superfamily protein;(source:Araport11)
1596	1703	AT5G63920	Chr5	25574419	25581377	1.67224	1.77841	1.9831	5.43375	7.5289	8.01517	15.1309	30.675	TOP3A	topoisomerase 3alpha	Encodes topoisomerase 3alpha. Suppresses somatic crossovers. Essential for resolution of meiotic recombination intermediates.	topoisomerase 3alpha;(source:Araport11)
1597	935	AT1G05660	Chr1	1694286	1696058	1.73143	1.64816	2.05377	5.43336	8.29098	6.54823	22.0253	36.8645	AT1G05660	Pectin lyase-like superfamily protein		Pectin lyase-like superfamily protein;(source:Araport11)
1598	1018	AT3G60240	Chr3	22261650	22268455	1.564	1.69917	2.16988	5.43305	5.03006	7.10215	23.8072	35.9394	EIF4G	eukaryotic translation initiation factor 4G	protein synthesis initiation factor 4G (EIF4G). A mutation in this gene (cum2-1) results in decreased accumulation of CMV coat protein in upper	uninoculated leaves. Likely affects cell-to-cell movement of the virus
1599	2328	AT1G61120	Chr1	22523637	22528811	1.73868	1.98472	1.7094	5.4328	7.3289	11.9974	7.97794	27.3042	TPS04	terpene synthase 04	Encodes a geranyllinalool synthase that produces a precursor to TMTT	a volatile plant defense C16-homoterpene. GES transcript levels rise in response to alamethicin
1600	1885	AT1G28020	Chr1	9768395	9771157	1.7482	1.83468	1.84959	5.43247	9.26596	8.92585	11.2839	29.4757	AT1G28020	Tetratricopeptide repeat (TPR)-like superfamily protein		Tetratricopeptide repeat (TPR)-like superfamily protein;(source:Araport11)
1601	1354	AT1G32970	Chr1	11948721	11951982	1.54007	2.06608	1.82619	5.43234	6.29158	16.0679	10.5057	32.8652	AT1G32970	Subtilisin-like serine endopeptidase family protein		Subtilisin-like serine endopeptidase family protein;(source:Araport11)
1602	1198	AT1G18860	Chr1	6509492	6511227	1.52699	2.1027	1.8026	5.43229	5.10764	16.4177	12.6808	34.2061	WRKY61	WRKY DNA-binding protein 61	member of WRKY Transcription Factor; Group II-b	WRKY DNA-binding protein 61;(source:Araport11)
1603	1817	AT5G27606	Chr5	9752002	9753404	1.43893	2.17118	1.82158	5.43169	3.27999	15.8865	10.7243	29.8908	AT5G27606			hypothetical protein;(source:Araport11)
1604	1340	AT5G36140	Chr5	14212212	14213259	1.95452	1.80218	1.67401	5.43071	11.6581	10.4666	10.865	32.9897	CYP716A2	cytochrome P450	family 716	subfamily A
1605	1137	AT3G42380	Chr3	14503610	14503917	1.4332	2.58158	1.41574	5.43052	3.27982	26.9679	4.64353	34.8912	None	None	None	None
1606	1389	AT5G39130	Chr5	15665502	15666444	1.45376	1.98258	1.99367	5.43001	3.45299	11.8955	17.3374	32.6859	AT5G39130	RmlC-like cupins superfamily protein		RmlC-like cupins superfamily protein;(source:Araport11)
1607	2226	AT1G67390	Chr1	25244690	25247139	1.82376	1.73429	1.87187	5.42992	8.97754	6.93751	11.8775	27.7925	AT1G67390	F-box family protein		F-box family protein;(source:Araport11)
1608	1517	AT2G30660	Chr2	13058250	13061673	1.92401	1.63137	1.87451	5.42989	11.6384	6.03082	14.123	31.7922	AT2G30660			ATP-dependent caseinolytic (Clp) protease/crotonase family protein;(source:Araport11)
1609	1798	AT3G09920	Chr3	3038780	3044919	1.94796	1.82149	1.66004	5.42949	12.7469	9.14915	8.11331	30.0094	PIP5K9		Phosphatidylinositol 4-phosphate 5-kinase (PIP5K) family member. Family members are key enzymes in the process of phosphatidylinositol signaling pathway and have essential functions in growth	development
1610	2087	AT3G46086	Chr3	16925142	16925258	1.8199	2.04557	1.56388	5.42935	9.26412	13.2045	5.99992	28.4685	AT3G46086		This gene encodes a small protein and has either evidence of transcription or purifying selection.	hypothetical protein;(source:Araport11)
1611	2049	AT1G17060	Chr1	5832097	5835456	1.8265	2.07851	1.5238	5.42881	9.54008	13.7317	5.37464	28.6464	CYP72C1	cytochrome p450 72c1	Encodes a protein with similarity to other cytochrome P450's and is a homolog of BAS1. Over expression causes a dwarf phenotype resembling brassinolide resistant mutants. Double mutant analysis of sob7/bas1 loss of function mutants suggests these genes have redundant functions in light responsiveness. SOB7 may function in metabolizing brassinolides. Expressed in leaf	root
1612	1105	AT5G35530	Chr5	13710111	13712288	2.25385	1.5772	1.59763	5.42868	23.0149	5.01907	7.10037	35.1343	AT5G35530	Ribosomal protein S3 family protein		Ribosomal protein S3 family protein;(source:Araport11)
1613	1671	AT5G54010	Chr5	21919781	21921189	1.70929	1.93651	1.78285	5.42865	7.79881	10.7502	12.3068	30.8558	AT5G54010	UDP-Glycosyltransferase superfamily protein	Encodes a flavonoid 3-O-glucoside:2&#8243;-O-glucosyltransferase that determines pollen-specific flavonol structure.	UDP-Glycosyltransferase superfamily protein;(source:Araport11)
1614	1108	AT2G23220	Chr2	9884550	9886752	1.80132	1.84861	1.77836	5.42829	9.52993	10.6189	14.9696	35.1184	CYP81D6	cytochrome P450	family 81	subfamily D
1615	1919	AT1G30220	Chr1	10632821	10635471	2.00241	1.92454	1.50133	5.42828	12.6615	11.1317	5.48862	29.2818	INT2	inositol transporter 2	Inositol transporter presenting conserved extracellular loop domains homologs of plexins/semaphorin/integrin (PSI) domains from animal type I receptors.	inositol transporter 2;(source:Araport11)
1616	1802	AT4G13266	Chr4	7705761	7706862	1.99235	1.79973	1.63606	5.42814	13.5462	8.71177	7.73412	29.9921	AT4G13266		PGG domain containing transmembrane protein.Functions in the stigma to prevent interspecies pollen from forming pollen tubes.	ankyrin repeat protein;(source:Araport11)
1617	2098	AT3G21380	Chr3	7528184	7530677	1.71191	1.83301	1.88303	5.42795	6.71984	8.96387	12.7369	28.4206	AT3G21380	Mannose-binding lectin superfamily protein		Mannose-binding lectin superfamily protein;(source:Araport11)
1618	2386	AT4G32105	Chr4	15513220	15514087	1.69517	1.97259	1.75983	5.42759	6.27193	11.435	9.31468	27.0216	AT4G32105	Beta-1	3-N-Acetylglucosaminyltransferase family protein
1619	1765	AT3G04170	Chr3	1094621	1095665	1.78332	2.00241	1.6411	5.42683	8.85922	12.668	8.65115	30.1784	AT3G04170	RmlC-like cupins superfamily protein		RmlC-like cupins superfamily protein;(source:Araport11)
1620	2253	AT1G44318	Chr1	16831016	16833916	1.61983	1.96739	1.83952	5.42674	5.09057	11.506	11.0419	27.6385	hemb2	Aldolase superfamily protein		Aldolase superfamily protein;(source:Araport11)
1621	1829	AT5G35320	Chr5	13521779	13523425	1.71918	2.04375	1.66264	5.42557	7.90809	13.1007	8.81348	29.8223	AT5G35320			DBH-like monooxygenase;(source:Araport11)
1622	1123	AT3G13850	Chr3	4559908	4561020	1.90849	1.65633	1.86062	5.42544	14.4469	7.14583	13.4398	35.0325	LBD22	LOB domain-containing protein 22		LOB domain-containing protein 22;(source:Araport11)
1623	1901	AT1G35220	Chr1	12908914	12914802	1.74009	1.85344	1.83092	5.42445	7.44387	9.06538	12.8749	29.3842	AT1G35220			FAM91 carboxy-terminus protein;(source:Araport11)
1624	1707	AT3G44980	Chr3	16441023	16442098	1.73098	2.11822	1.575	5.4242	8.38381	14.6394	7.59084	30.614	AT3G44980			hypothetical protein;(source:Araport11)
1625	1355	AT5G02430	Chr5	526592	529839	1.75392	1.85344	1.81598	5.42334	9.06064	9.06538	14.7361	32.8621	AT5G02430	Transducin/WD40 repeat-like superfamily protein		Transducin/WD40 repeat-like superfamily protein;(source:Araport11)
1626	2107	AT5G33393	Chr5	12656430	12658588	1.49427	1.98583	1.94298	5.42308	3.36691	11.7122	13.3244	28.4035	AT5G33393			hypothetical protein;(source:Araport11)
1627	2495	AT4G21070	Chr4	11248078	11252724	1.97143	1.77401	1.67755	5.42299	11.4949	7.61949	7.34036	26.4548	BRCA1	breast cancer susceptibility1	Encodes AtBRCA1	an ortholog of the human breast cancer susceptibility gene 1. Contains one N-terminal RING finger
1628	1399	AT5G43630	Chr5	17526751	17530516	1.67876	2.12117	1.62295	5.42288	7.80463	17.3948	7.42305	32.6225	TZP		Encodes a zinc knuckle protein that negatively regulates morning specific growth. The role of TZP in hypocotyl elongation was established through a QTL analysis of BayXSha RIL populations. The Bay-0 allele contains a deletion causing a frameshift mutation. TZP is under circadian control and acts to regulate morning-specific hypocotyl growth.The mRNA is cell-to-cell mobile. Gene ontology analysis …	biotic
1629	1881	AT3G25080	Chr3	9136631	9138052	1.66755	2.01231	1.74262	5.42248	6.51438	12.2747	10.717	29.5061	AT3G25080	Protein of unknown function (DUF626)		hypothetical protein;(source:Araport11)
1630	1748	AT2G40910	Chr2	17069868	17071657	1.5343	1.88108	2.00669	5.42207	4.45721	10.8368	14.9797	30.2737	AT2G40910	F-box and associated interaction domains-containing protein		F-box and associated interaction domains-containing protein;(source:Araport11)
1631	583	AT5G44610	Chr5	17993565	17994676	1.50206	2.07055	1.84941	5.42202	4.86082	17.1739	19.6269	41.6616	MAP18		Encodes a protein with seven repeated VEEKK motifs. RNAi and overexpression experiments suggest that the gene is not involved in cell division but might be consequential for cell shape of epidermal and cortical cells. The protein encoded by this gene binds to cortical microtubules and inhibits tubulin polymerization. Associates to the plasma membrane and interacts with calmodulin and phosphatidyl…	indicating an involvement in cellular signal transduction. Expression is enhanced by abiotic and hormonal factors. Induced during senescence.Interacts with Ca2+/calmodulin complex
1632	2246	AT1G71220	Chr1	26841630	26851919	1.80337	1.76036	1.85804	5.42177	8.45526	7.97273	11.2465	27.6745	EBS1		Encodes UDP-glucose:glycoprotein glucosyltransferase. Non-receptor component required for EFR-mediated immunity. Mutants show de-repressed anthocyanin accumulation in the presence of elf18	and EFR accumulation and signalling.
1633	2110	AT3G24240	Chr3	8780424	8784368	1.62059	1.84746	1.9536	5.42165	5.67117	9.10589	13.5948	28.3719	AT3G24240	Leucine-rich repeat receptor-like protein kinase family protein	RGFR1 is a leucine-Â­rich repeat receptor kinase that	together with RGFR2 and RGFR3
1634	2066	AT2G33210	Chr2	14074870	14078744	1.70773	1.87554	1.83757	5.42084	6.47963	10.3533	11.739	28.5719	HSP60-2	heat shock protein 60-2	Involved in the RNA splicing of rpl2 and ccmFC introns in mitochondria.	heat shock protein 60-2;(source:Araport11)
1635	1838	AT3G32090	Chr3	13078956	13079921	1.62012	1.96337	1.83681	5.4203	5.97249	13.0686	10.7503	29.7914	AT3G32090	WRKY family transcription factor		WRKY family transcription factor;(source:Araport11)
1636	1044	AT5G62330	Chr5	25031601	25032204	1.57695	1.97279	1.87042	5.42016	6.70441	13.2299	15.7719	35.7062	AT5G62330			hypothetical protein;(source:Araport11)
1637	1360	AT1G77530	Chr1	29136037	29137555	1.50937	2.05704	1.85346	5.41987	4.14954	14.4741	14.2269	32.8505	AT1G77530			O-methyltransferase family protein;(source:Araport11)
1638	1648	AT2G47550	Chr2	19508980	19511792	1.4881	2.08305	1.84858	5.41973	4.04423	13.9865	12.9388	30.9695	AT2G47550	Plant invertase/pectin methylesterase inhibitor superfamily		Plant invertase/pectin methylesterase inhibitor superfamily;(source:Araport11)
1639	2382	AT1G12930	Chr1	4398375	4405605	1.84586	1.74742	1.82619	5.41947	8.94861	7.58381	10.5057	27.0381	AT1G12930	ARM repeat superfamily protein	Ran effector.	ARM repeat superfamily protein;(source:Araport11)
1640	1224	AT5G58860	Chr5	23765814	23768049	2.0145	1.78181	1.62312	5.41943	15.2624	9.66071	8.98123	33.9043	CYP86A1	cytochrome P450	family 86	subfamily A
1641	998	AT5G59130	Chr5	23870098	23873720	1.56987	1.653	2.19639	5.41926	5.98038	6.87878	23.3059	36.1651	AT5G59130			Subtilase family protein;(source:Araport11)
1642	1791	AT4G23170	Chr4	12135093	12136157	1.67601	2.03459	1.70845	5.41905	6.37602	13.8391	9.83585	30.051	EP1	receptor-like protein kinase-related family protein	Induced in response to Salicylic acid.Similar to receptor-like kinase 4 and 5. NPR1	a known positive regulator of the SA signaling pathway is responsible for the SA-dependent induction and constitutive repression of EP1 gene's basal expression. The mRNA is cell-to-cell mobile.
1643	2160	AT1G49930	Chr1	18484932	18485639	1.63904	2.09174	1.68789	5.41867	5.40437	14.0319	8.69758	28.1339	AT1G49930			alanine-tRNA ligase;(source:Araport11)
1644	1651	AT3G22020	Chr3	7756577	7757491	1.79642	1.52247	2.09967	5.41856	8.73385	3.78512	18.4334	30.9524	AT3G22020			Receptor-like protein kinase-related family protein;(source:Araport11)
1645	1476	AT4G16015	Chr4	9073202	9074809	2.31046	1.5362	1.57138	5.41804	19.7329	6.98254	5.37992	32.0954	AT4G16015			Cysteine/Histidine-rich C1 domain family protein;(source:Araport11)
[truncated: 5,086 more rows]

## Sheet: table cell-dvision genes 
rank(using mean fold change)	rank(using mean q_value)	gene	chrom	gene_start	gene_end	rep1_fold	rep2_fold	rep3_fold	mean_fold_change	rep1_q	rep2_q	rep3_q	mean_q	other name	short_description	Curator_summary	Computational_description
[truncated: 27 more rows]

[truncated: 1 more sheets: chipseq_rnaseq_intersection-spt]
